# Supplementary material for: Functional and structural impacts of oncogenic missense variants on human polo-like kinase 1 protein
Source: Front Bioinform. 2025 Dec 2;5:1680578. doi: 10.3389/fbinf.2025.1680578 (PMC12704984; doi:10.3389/fbinf.2025.1680578)
Supplement: Supplementary file 2 [file Table1.xlsx]

## Sheet: Table_1
Gene	Study of Origin	Sample ID	Cancer Type	Cancer Type Detailed	Protein Change	Mutation Type	Variant Type	Copy #	MS	Chromosome	Start Pos	End Pos	Ref	Var	HGVSg	HGVSc	Allele Freq (T)	Allele Freq (N)	Variant Reads	Ref Reads	Variant Reads (Normal)	Ref Reads (Normal)	# Mut in Sample
PLK1	Colon Cancer (CPTAC-2 Prospective, Cell 2019)	05CO014		Colon Adenocarcinoma	R560Afs*5	Frame_Shift_Del	DEL	Diploid	NA	16	23701249	23701249	C	-	16:g.23701249del	ENST00000300093.4:c.1678del							86
PLK1	Colorectal Adenocarcinoma (TCGA, PanCancer Atlas)	TCGA-AA-3492-01		Colon Adenocarcinoma	E359Kfs*96	Frame_Shift_Del	DEL	Diploid	.	16	23698823	23698823	A	-	16:g.23698823del	ENST00000300093.4:c.1074del	0.29		11	27		61	2009
PLK1	Colorectal Adenocarcinoma (TCGA, PanCancer Atlas)	TCGA-D5-6530-01		Colon Adenocarcinoma	L138Pfs*12	Frame_Shift_Del	DEL	Diploid	.	16	23691405	23691406	TC	-	16:g.23691405_23691406del	ENST00000300093.4:c.413_414del	0.24		23	72		22	1046
PLK1	Ovarian Cancer (CPTAC, GDC)	6968a80f-fd06-4669-b4bd-9a5cb5		Ovary/Fallopian Tube	R560Afs*5	Frame_Shift_Del	DEL		Somatic	16	23689928	23689928	C	-	16:g.23689928del		0.33		180	361			77
PLK1	Stomach Adenocarcinoma (UHK, Nat Genet 2011)	pfg019T		Stomach Adenocarcinoma	V434Cfs*21	Frame_Shift_Del	DEL		NA	16	23700584	23700584	G	-	16:g.23700584del	ENST00000300093.4:c.1300del							568
PLK1	Stomach Adenocarcinoma (TCGA, Nature 2014)	TCGA-CD-A4MI-01		Stomach Adenocarcinoma	H382Qfs*19	Frame_Shift_Del	DEL	Diploid	Somatic	16	23698897	23698898	CA	-	16:g.23698897_23698898del	ENST00000300093.4:c.1146_1147del							863
PLK1	Stomach Adenocarcinoma (TCGA, Nature 2014)	TCGA-HU-8608-01		Stomach Adenocarcinoma	S519Afs*28	Frame_Shift_Del	DEL	Diploid	Somatic	16	23700944	23700944	A	-	16:g.23700944del	ENST00000300093.4:c.1555del							87
PLK1	Colon Adenocarcinoma (TCGA, GDC)	TCGA-AA-3492-01		Colon Adenocarcinoma	E359Kfs*96	Frame_Shift_Del	DEL	Diploid	Somatic	16	23687502	23687502	A	-	16:g.23687502del		0.34		12	23			1839
PLK1	Colon Adenocarcinoma (TCGA, GDC)	TCGA-D5-6530-01		Colon Adenocarcinoma	L138Pfs*12	Frame_Shift_Del	DEL	Diploid	Somatic	16	23680084	23680085	TC	-	16:g.23680084_23680085del		0.27		24	64			971
PLK1	Stomach Adenocarcinoma (TCGA, PanCancer Atlas)	TCGA-CD-A4MI-01		Stomach Adenocarcinoma	H382Qfs*19	Frame_Shift_Del	DEL	Diploid	.	16	23698897	23698898	CA	-	16:g.23698897_23698898del	ENST00000300093.4:c.1146_1147del	0.15		29	165		152	918
PLK1	Stomach Adenocarcinoma (TCGA, PanCancer Atlas)	TCGA-VQ-A91K-01		Intestinal Type Stomach Adenocarcinoma	H382Qfs*19	Frame_Shift_Del	DEL	Diploid	.	16	23698897	23698898	CA	-	16:g.23698897_23698898del	ENST00000300093.4:c.1146_1147del	0.2		20	78		113	1205
PLK1	Stomach Adenocarcinoma (TCGA, PanCancer Atlas)	TCGA-HU-8608-01		Diffuse Type Stomach Adenocarcinoma	S519Afs*28	Frame_Shift_Del	DEL	Diploid	.	16	23700944	23700944	A	-	16:g.23700944del	ENST00000300093.4:c.1555del	0.17		8	40		61	82
PLK1	Stomach Adenocarcinoma (TCGA, PanCancer Atlas)	TCGA-VQ-A8PP-01		Tubular Stomach Adenocarcinoma	L59Wfs*56	Frame_Shift_Del	DEL	Diploid	.	16	23690425	23690425	T	-	16:g.23690425del	ENST00000300093.4:c.176del	0.27		9	24		26	1330
PLK1	Colorectal Adenocarcinoma (DFCI, Cell Reports 2016)	coadread_dfci_2016_1748		Colorectal Adenocarcinoma	V434Cfs*21	Frame_Shift_Del	DEL		NA	16	23700584	23700584	G	-	16:g.23700584del	ENST00000300093.4:c.1300del							1334
PLK1	Colorectal Adenocarcinoma (DFCI, Cell Reports 2016)	coadread_dfci_2016_519		Colorectal Adenocarcinoma	H382Qfs*19	Frame_Shift_Del	DEL		NA	16	23698897	23698898	CA	-	16:g.23698897_23698898del	ENST00000300093.4:c.1146_1147del							149
PLK1	Colorectal Adenocarcinoma (DFCI, Cell Reports 2016)	coadread_dfci_2016_197		Colorectal Adenocarcinoma	C428*	Frame_Shift_Del	DEL		NA	16	23700567	23700568	CT	-	16:g.23700567_23700568del	ENST00000300093.4:c.1281_1282del							1687
PLK1	Colorectal Adenocarcinoma (DFCI, Cell Reports 2016)	coadread_dfci_2016_607		Colorectal Adenocarcinoma	S254Ffs*3	Frame_Shift_Del	DEL		NA	16	23693423	23693423	C	-	16:g.23693423del	ENST00000300093.4:c.761del							121
PLK1	Liver Hepatocellular Carcinoma (TCGA, Firehose Legacy)	TCGA-DD-A1EG-01		Hepatocellular Carcinoma	S335Afs*120	Frame_Shift_Del	DEL	Diploid	Somatic	16	23695373	23695373	C	-	16:g.23695373del	ENST00000300093.4:c.1002del	0.07		10	143		115	1114
PLK1	Colon Cancer (Sidra-LUMC AC-ICAM, Nat Med 2023)	SER-SILU-CC-P0053-PT-01		Colon Adenocarcinoma	H382Qfs*19	Frame_Shift_Del	DEL	Diploid	NA	16	23698897	23698898	CA	-	16:g.23698897_23698898del	ENST00000300093.4:c.1146_1147del	0.34		44	86			1288
PLK1	Esophageal Carcinoma (TCGA, Nature 2017)	TCGA-CD-A4MI-01		Esophagogastric Cancer	H382Qfs*19	Frame_Shift_Del	DEL		Somatic	16	23698897	23698898	CA	-	16:g.23698897_23698898del	ENST00000300093.4:c.1146_1147del	0.11	0.0062	21	162	1	160	1079
PLK1	Esophageal Carcinoma (TCGA, Nature 2017)	TCGA-HU-8608-01		Esophagogastric Cancer	S519Afs*28	Frame_Shift_Del	DEL		Somatic	16	23700944	23700944	A	-	16:g.23700944del	ENST00000300093.4:c.1555del	0.19		9	39		66	89
PLK1	Stomach Adenocarcinoma (TCGA, GDC)	TCGA-CD-A4MI-01		Stomach Adenocarcinoma	H382Qfs*19	Frame_Shift_Del	DEL	Gain	Somatic	16	23687576	23687577	CA	-	16:g.23687576_23687577del		0.12		20	152			909
PLK1	Stomach Adenocarcinoma (TCGA, GDC)	TCGA-VQ-A91K-01		Stomach Adenocarcinoma	H382Qfs*19	Frame_Shift_Del	DEL	Diploid	Somatic	16	23687576	23687577	CA	-	16:g.23687576_23687577del		0.23		20	68			1153
PLK1	Stomach Adenocarcinoma (TCGA, GDC)	TCGA-HU-8608-01		Stomach Adenocarcinoma	S519Afs*28	Frame_Shift_Del	DEL	Diploid	Somatic	16	23689623	23689623	A	-	16:g.23689623del		0.17		8	38			76
PLK1	Stomach Adenocarcinoma (TCGA, GDC)	TCGA-VQ-A8PP-01		Stomach Adenocarcinoma	L59Wfs*56	Frame_Shift_Del	DEL	Diploid	Somatic	16	23679104	23679104	T	-	16:g.23679104del		0.19		5	22			1313
PLK1	Kidney Renal Clear Cell Carcinoma (TCGA, PanCancer Atlas)	TCGA-B0-5098-01		Renal Clear Cell Carcinoma	L88Afs*62	Frame_Shift_Del	DEL	Diploid	.	16	23690512	23690513	TC	-	16:g.23690512_23690513del	ENST00000300093.4:c.262_263del	0.35		15	28		33	591
PLK1	Rectal Cancer (MSK, Nature Medicine 2022)	P-00JM004-T01-WES		Rectal Adenocarcinoma	A30Gfs*44	Frame_Shift_Del	DEL		NA	16	23690334	23690371	TCCCGGAGCTCCGGCGGCGGCTCCACCGGCGAAAGAGA	-	16:g.23690334_23690371del	ENST00000300093.4:c.89_126del	0.09		8	81		33	242
PLK1	Colon Adenocarcinoma (CPTAC, GDC)	17cd2121-d347-431c-9cc7-fbab14		Colon Adenocarcinoma	H382Qfs*19	Frame_Shift_Del	DEL		Somatic	16	23687576	23687577	CA	-	16:g.23687576_23687577del		0.2		24	96			1945
PLK1	Stomach Adenocarcinoma (TCGA, Firehose Legacy)	TCGA-CD-A4MI-01		Stomach Adenocarcinoma	H382Qfs*19	Frame_Shift_Del	DEL	Diploid	Somatic	16	23698897	23698898	CA	-	16:g.23698897_23698898del	ENST00000300093.4:c.1146_1147del	0.11	0.0062	21	162	1	160	1051
PLK1	Stomach Adenocarcinoma (TCGA, Firehose Legacy)	TCGA-HU-8608-01		Diffuse Type Stomach Adenocarcinoma	S519Afs*28	Frame_Shift_Del	DEL	Diploid	Somatic	16	23700944	23700944	A	-	16:g.23700944del	ENST00000300093.4:c.1555del	0.19		9	39		66	83
PLK1	Kidney Renal Clear Cell Carcinoma (TCGA, Firehose Legacy)	TCGA-B0-5098-01		Renal Clear Cell Carcinoma	L88Afs*62	Frame_Shift_Del	DEL	Diploid	Somatic	16	23690512	23690513	TC	-	16:g.23690512_23690513del	ENST00000300093.4:c.262_263del							654
PLK1	Breast Invasive Carcinoma (TCGA, PanCancer Atlas)	TCGA-EW-A2FV-01		Breast Invasive Carcinoma (NOS)	I408Sfs*47	Frame_Shift_Del	DEL	Diploid	.	16	23700014	23700014	C	-	16:g.23700014del	ENST00000300093.4:c.1221del	0.22		5	18		22	3879
PLK1	Oral Squamous Cell Carcinoma (MD Anderson, Cancer Discov 2013)	OSCJM-PT03-388-T		Head and Neck Squamous Cell CarcinomaÃŠ	L157Sfs*30	Frame_Shift_Ins	INS		Somatic	16	23691464	23691465	-	T	16:g.23691464_23691465insT	ENST00000300093.4:c.468_469insT							89
PLK1	Ovarian Serous Cystadenocarcinoma (TCGA, PanCancer Atlas)	TCGA-13-0889-01		Serous Ovarian Cancer	V234Gfs*19	Frame_Shift_Ins	INS	Gain	.	16	23692356	23692357	-	G	16:g.23692356_23692357insG	ENST00000300093.4:c.700dup	0.09		15	160		398	1070
RNF40	Breast Invasive Carcinoma (TCGA, PanCancer Atlas)	TCGA-AC-A6IV-01		Breast Invasive Lobular Carcinoma	RNF40-PLK1 Fusion	fusion	NA	Amp	SOMATIC	16	30772190												18
PLK1	Lung Cancer in Never Smokers (NCI, Nature Genetics 2021)	NSLC-0085-T01		Lung Adenocarcinoma	C372_D376del	In_Frame_Del	DEL		Somatic	16	23698864	23698878	GACTGCCACCTCAGT	-	16:g.23698864_23698878del	ENST00000300093.4:c.1114_1128del							28
PLK1	Colorectal Adenocarcinoma (TCGA, PanCancer Atlas)	TCGA-AG-A02N-01		Rectal Adenocarcinoma	E360del	In_Frame_Del	DEL	Diploid	.	16	23698826	23698828	AAG	-	16:g.23698826_23698828del	ENST00000300093.4:c.1078_1080del	0.33		24	49		98	1079
PLK1	Colorectal Adenocarcinoma (TCGA, PanCancer Atlas)	TCGA-AA-3966-01		Mucinous Adenocarcinoma of the Colon and Rectum	E360del	In_Frame_Del	DEL	ShallowDel	.	16	23698826	23698828	AAG	-	16:g.23698826_23698828del	ENST00000300093.4:c.1078_1080del	0.3		18	42		61	1093
PLK1	Stomach Adenocarcinoma (TCGA, Nature 2014)	TCGA-HU-A4H3-01		Stomach Adenocarcinoma	E569del	In_Frame_Del	DEL	Diploid	Somatic	16	23701273	23701275	GGA	-	16:g.23701273_23701275del	ENST00000300093.4:c.1705_1707del							833
PLK1	Colon Adenocarcinoma (TCGA, GDC)	TCGA-AA-3966-01		Colon Adenocarcinoma	E360del	In_Frame_Del	DEL	Gain	Somatic	16	23687505	23687507	AAG	-	16:g.23687505_23687507del		0.32		18	39			1243
PLK1	Stomach Adenocarcinoma (TCGA, PanCancer Atlas)	TCGA-HU-A4H3-01		Diffuse Type Stomach Adenocarcinoma	E569del	In_Frame_Del	DEL	Diploid	.	16	23701273	23701275	GGA	-	16:g.23701273_23701275del	ENST00000300093.4:c.1705_1707del	0.35		43	79		142	829
PLK1	Colorectal Adenocarcinoma (DFCI, Cell Reports 2016)	coadread_dfci_2016_1748		Colorectal Adenocarcinoma	K475del	In_Frame_Del	DEL		NA	16	23700707	23700709	GAA	-	16:g.23700707_23700709del	ENST00000300093.4:c.1423_1425del							1334
PLK1	Colorectal Adenocarcinoma (DFCI, Cell Reports 2016)	coadread_dfci_2016_3174		Colorectal Adenocarcinoma	K475del	In_Frame_Del	DEL		NA	16	23700707	23700709	GAA	-	16:g.23700707_23700709del	ENST00000300093.4:c.1423_1425del							800
PLK1	Rectal Adenocarcinoma (TCGA, GDC)	TCGA-AG-A02N-01		Rectal Adenocarcinoma	E360del	In_Frame_Del	DEL	Diploid	Somatic	16	23687505	23687507	AAG	-	16:g.23687505_23687507del		0.16		32	162			1056
PLK1	Metastatic Prostate Adenocarcinoma (SU2C/PCF Dream Team, PNAS 2019)	PROS01448-1115183-Tumor-SM-5SGU3		Prostate Adenocarcinoma	G448_D449del	In_Frame_Del	DEL	Diploid	Somatic	16	23700626	23700631	TGATGG	-	16:g.23700626_23700631del	ENST00000300093.4:c.1341_1346del				182			35
PLK1	Esophageal Carcinoma (TCGA, Nature 2017)	TCGA-HU-A4H3-01		Esophagogastric Cancer	E569del	In_Frame_Del	DEL		Somatic	16	23701273	23701275	GGA	-	16:g.23701273_23701275del	ENST00000300093.4:c.1705_1707del	0.28		34	87		157	917
PLK1	Prostate Adenocarcinoma (MSK/DFCI, Nature Genetics 2018)	PROS01448-1115183-SM-5SGU3		Prostate Adenocarcinoma	G448_D449del	In_Frame_Del	DEL		NA	16	23700626	23700631	TGATGG	-	16:g.23700626_23700631del	ENST00000300093.4:c.1341_1346del	0.25		46	136			34
PLK1	Stomach Adenocarcinoma (TCGA, GDC)	TCGA-HU-A4H3-01		Stomach Adenocarcinoma	E569del	In_Frame_Del	DEL	Diploid	Somatic	16	23689952	23689954	GGA	-	16:g.23689952_23689954del		0.27		32	86			837
PLK1	Stomach Adenocarcinoma (TCGA, GDC)	TCGA-KB-A6F7-01		Stomach Adenocarcinoma	H524_V530del	In_Frame_Del	DEL		Somatic	16	23689636	23689656	TGCACCTCAGCAACGGCAGCG	-	16:g.23689636_23689656del		0.23		10	34			90
PLK1	Stomach Adenocarcinoma (TCGA, Firehose Legacy)	TCGA-HU-A4H3-01		Diffuse Type Stomach Adenocarcinoma	E569del	In_Frame_Del	DEL	Diploid	Somatic	16	23701273	23701275	GGA	-	16:g.23701273_23701275del	ENST00000300093.4:c.1705_1707del	0.28		34	87		157	888
PLK1	Metastatic Prostate Cancer (SU2C/PCF Dream Team, Cell 2015)	1115183		Prostate Adenocarcinoma	G448_D449del	In_Frame_Del	DEL	Diploid	NA	16	23700626	23700631	TGATGG	-	16:g.23700626_23700631del	ENST00000300093.4:c.1341_1346del	0.29		54	132		111	46
PLK1	Renal Non-Clear Cell Carcinoma (Genentech, Nat Genet 2014)	9266806		Renal Non-Clear Cell Carcinoma	R293C	Missense_Mutation	SNP		NA	16	23695251	23695251	C	T	16:g.23695251C>T	ENST00000300093.4:c.877C>T							20
PLK1	Diffuse Glioma (TCGA, GDC)	TCGA-DU-6392-01		Diffuse Glioma	R134H	Missense_Mutation	SNP	Diploid	Somatic	16	23679333	23679333	G	A	16:g.23679333G>A		0.31		13	29			9336
PLK1	Diffuse Glioma (TCGA, GDC)	TCGA-P5-A5F0-01		Diffuse Glioma	A278G	Missense_Mutation	SNP	Diploid	Somatic	16	23683886	23683886	C	G	16:g.23683886C>G		0.09		60	591			27
PLK1	Brain Lower Grade Glioma (TCGA, PanCancer Atlas)	TCGA-P5-A5F0-01		Oligodendroglioma	A278G	Missense_Mutation	SNP	Diploid	.	16	23695207	23695207	C	G	16:g.23695207C>G	ENST00000300093.4:c.833C>G	0.1		55	523		407	30
PLK1	Brain Lower Grade Glioma (TCGA, PanCancer Atlas)	TCGA-DU-6392-01		Astrocytoma	R134H	Missense_Mutation	SNP	Gain	.	16	23690654	23690654	G	A	16:g.23690654G>A	ENST00000300093.4:c.401G>A	0.31		12	27		58	10857
PLK1	Upper Tract Urothelial Carcinoma (Cornell/Baylor/MDACC, Nat Commun 2019)	BCM-MDA-UTUC-18		Upper Tract Urothelial Carcinoma	E152K	Missense_Mutation	SNP		Somatic	16	23691450	23691450	G	A	16:g.23691450G>A	ENST00000300093.4:c.454G>A	0.44		54	68		36	53
PLK1	Prostate Cancer Brain Metastases (Bern, Nat Commun. 2022)	SCB-PCBM-0029-4-2-39-T-S12		Prostate	R579Q	Missense_Mutation	SNP		NA	16	23701308	23701308	G	A	16:g.23701308G>A	ENST00000300093.4:c.1736G>A							1370
PLK1	Prostate Cancer Brain Metastases (Bern, Nat Commun. 2022)	SCB-PCBM-0029-5-2-39-T-S13		Prostate	R579Q	Missense_Mutation	SNP		NA	16	23701308	23701308	G	A	16:g.23701308G>A	ENST00000300093.4:c.1736G>A							1456
PLK1	Prostate Cancer Brain Metastases (Bern, Nat Commun. 2022)	SCB-PCBM-0029-6-2-39-M-S14		Prostate	R579Q	Missense_Mutation	SNP		NA	16	23701308	23701308	G	A	16:g.23701308G>A	ENST00000300093.4:c.1736G>A							1787
PLK1	Prostate Cancer Brain Metastases (Bern, Nat Commun. 2022)	SCB-PCBM-0029-7-2-39-M-S15		Prostate	R579Q	Missense_Mutation	SNP		NA	16	23701308	23701308	G	A	16:g.23701308G>A	ENST00000300093.4:c.1736G>A							1768
PLK1	Normal Keratinocytes (UCSF, BioRxiv 2024)	D59_SHR18		Skin	T464I	Missense_Mutation	SNP		NA	16	23700679	23700679	C	T	16:g.23700679C>T	ENST00000300093.4:c.1391C>T		0.4			36	55	483
PLK1	Neuroblastoma (TARGET, GDC)	TARGET-30-PALRSD-01A		Neuroblastoma	Q531H	Missense_Mutation	SNP		Somatic	16	23689661	23689661	G	T	16:g.23689661G>T		0.26		8	23			8
PLK1	Head and Neck Squamous Cell Carcinoma (TCGA, Nature 2015)	TCGA-CV-6942-01		Head and Neck Squamous Cell Carcinoma	R356Q	Missense_Mutation	SNP	Diploid	Unknown	16	23698820	23698820	G	A	16:g.23698820G>A	ENST00000300093.4:c.1067G>A	0.07		10	136			199
PLK1	Head and Neck Squamous Cell Carcinoma (TCGA, Nature 2015)	TCGA-IQ-7632-01		Head and Neck Squamous Cell Carcinoma	R293H	Missense_Mutation	SNP	Diploid	Unknown	16	23695252	23695252	G	A	16:g.23695252G>A	ENST00000300093.4:c.878G>A	0.05		12	250			47
PLK1	Head and Neck Squamous Cell Carcinoma (TCGA, Firehose Legacy)	TCGA-CV-6942-01		Head and Neck Squamous Cell Carcinoma	R356Q	Missense_Mutation	SNP	Diploid	Somatic	16	23698820	23698820	G	A	16:g.23698820G>A	ENST00000300093.4:c.1067G>A	0.07		10	136			205
PLK1	Head and Neck Squamous Cell Carcinoma (TCGA, Firehose Legacy)	TCGA-IQ-7632-01		Head and Neck Squamous Cell Carcinoma	R293H	Missense_Mutation	SNP	Diploid	Somatic	16	23695252	23695252	G	A	16:g.23695252G>A	ENST00000300093.4:c.878G>A	0.05		12	250			47
PLK1	Head and Neck Squamous Cell Carcinoma (TCGA, Firehose Legacy)	TCGA-F7-A624-01		Head and Neck Squamous Cell Carcinoma	R594C	Missense_Mutation	SNP	Diploid	Somatic	16	23701352	23701352	C	T	16:g.23701352C>T	ENST00000300093.4:c.1780C>T	0.27		22	59			3179
PLK1	Papillary Renal Cell Carcinoma (TCGA, GDC)	TCGA-B9-A44B-01		Papillary Renal Cell Carcinoma	R57S	Missense_Mutation	SNP	Gain	Somatic	16	23679101	23679101	C	A	16:g.23679101C>A		0.38		55	91			122
PLK1	Colorectal Adenocarcinoma (Genentech, Nature 2012)	587284		Colorectal Adenocarcinoma	R313H	Missense_Mutation	SNP		NA	16	23695312	23695312	G	A	16:g.23695312G>A	ENST00000300093.4:c.938G>A							2244
PLK1	Colorectal Adenocarcinoma (Genentech, Nature 2012)	587316		Colorectal Adenocarcinoma	R579Q	Missense_Mutation	SNP		NA	16	23701308	23701308	G	A	16:g.23701308G>A	ENST00000300093.4:c.1736G>A							1030
PLK1	Colorectal Adenocarcinoma (Genentech, Nature 2012)	587220		Colorectal Adenocarcinoma	R563C	Missense_Mutation	SNP		NA	16	23701259	23701259	C	T	16:g.23701259C>T	ENST00000300093.4:c.1687C>T							1274
PLK1	Colorectal Adenocarcinoma (Genentech, Nature 2012)	587224		Colorectal Adenocarcinoma	S49N	Missense_Mutation	SNP		NA	16	23690399	23690399	G	A	16:g.23690399G>A	ENST00000300093.4:c.146G>A							1339
PLK1	Colorectal Adenocarcinoma (Genentech, Nature 2012)	587226		Colorectal Adenocarcinoma	T440A	Missense_Mutation	SNP		NA	16	23700606	23700606	A	G	16:g.23700606A>G	ENST00000300093.4:c.1318A>G							810
PLK1	Colorectal Adenocarcinoma (Genentech, Nature 2012)	587232		Colorectal Adenocarcinoma	S461F	Missense_Mutation	SNP		NA	16	23700670	23700670	C	T	16:g.23700670C>T	ENST00000300093.4:c.1382C>T							100
PLK1	Colorectal Adenocarcinoma (Genentech, Nature 2012)	587342		Colorectal Adenocarcinoma	A292T	Missense_Mutation	SNP		NA	16	23695248	23695248	G	A	16:g.23695248G>A	ENST00000300093.4:c.874G>A							3252
PLK1	Colorectal Adenocarcinoma (Genentech, Nature 2012)	587382		Colorectal Adenocarcinoma	M486I	Missense_Mutation	SNP		NA	16	23700847	23700847	G	A	16:g.23700847G>A	ENST00000300093.4:c.1458G>A							79
PLK1	Non-Small Cell Lung Cancer (TRACERx, NEJM & Nature 2017)	CRUK0100-R1		Large Cell Neuroendocrine Carcinoma	E399D	Missense_Mutation	SNP		NA	16	23699993	23699993	G	T	16:g.23699993G>T	ENST00000300093.4:c.1197G>T	0.7		122	52			425
PLK1	Non-Small Cell Lung Cancer (TRACERx, NEJM & Nature 2017)	CRUK0100-R2		Large Cell Neuroendocrine Carcinoma	E399D	Missense_Mutation	SNP		NA	16	23699993	23699993	G	T	16:g.23699993G>T	ENST00000300093.4:c.1197G>T	0.67		158	79			418
PLK1	Non-Small Cell Lung Cancer (TRACERx, NEJM & Nature 2017)	CRUK0100-R3		Large Cell Neuroendocrine Carcinoma	E399D	Missense_Mutation	SNP		NA	16	23699993	23699993	G	T	16:g.23699993G>T	ENST00000300093.4:c.1197G>T	0.77		126	38			416
PLK1	Gastric Cancer (OncoSG, 2018)	GIS003-HK-pfg008		Stomach Adenocarcinoma	F305I	Missense_Mutation	SNP		NA	16	23695287	23695287	T	A	16:g.23695287T>A	ENST00000300093.4:c.913T>A	0.29		36	89			1650
PLK1	Gastric Cancer (OncoSG, 2018)	GIS003-HK-pfg127		Stomach Adenocarcinoma	I70N	Missense_Mutation	SNP		NA	16	23690462	23690462	T	A	16:g.23690462T>A	ENST00000300093.4:c.209T>A	0.38		45	73			858
PLK1	Gastric Cancer (OncoSG, 2018)	GIS003-apollo14		Stomach Adenocarcinoma	Q426R	Missense_Mutation	SNP	Diploid	NA	16	23700565	23700565	A	G	16:g.23700565A>G	ENST00000300093.4:c.1277A>G	0.13		4	27			152
PLK1	The Metastatic Prostate Cancer Project (Provisional, June 2021)	RP-1532_PCProject_0420_BLOOD_P_v1_Exome_OnPrem		Prostate Adenocarcinoma	D46N	Missense_Mutation	SNP	Diploid	Somatic	16	23690389	23690389	G	A	16:g.23690389G>A	ENST00000300093.4:c.136G>A	0.12		9	69		135	86
PLK1	The Metastatic Prostate Cancer Project (Provisional, June 2021)	RP-1532_PCProject_0336_T1_v4_Exome_OnPrem		Prostate Adenocarcinoma	R158W	Missense_Mutation	SNP	Gain	Somatic	16	23691468	23691468	C	T	16:g.23691468C>T	ENST00000300093.4:c.472C>T	0.05	0.01	5	101	1	84	78
PLK1	Colorectal Cancer (CAS Shanghai, Cancer Cell 2020)	CCRC-0238		Colorectal Adenocarcinoma	P276L	Missense_Mutation	SNP		NA	16	23695201	23695201	C	T	16:g.23695201C>T	ENST00000300093.4:c.827C>T							7006
PLK1	Skin Cutaneous Melanoma (TCGA, PanCancer Atlas)	TCGA-3N-A9WC-06		Cutaneous Melanoma	S326L	Missense_Mutation	SNP	Diploid	.	16	23695351	23695351	C	T	16:g.23695351C>T	ENST00000300093.4:c.977C>T	0.31		37	81		122	1533
PLK1	Skin Cutaneous Melanoma (TCGA, PanCancer Atlas)	TCGA-EE-A3JB-06		Cutaneous Melanoma	S326L	Missense_Mutation	SNP	Diploid	.	16	23695351	23695351	C	T	16:g.23695351C>T	ENST00000300093.4:c.977C>T	0.23		54	183		322	518
PLK1	Skin Cutaneous Melanoma (TCGA, PanCancer Atlas)	TCGA-ER-A2NH-06		Cutaneous Melanoma	S326L	Missense_Mutation	SNP	Diploid	.	16	23695351	23695351	C	T	16:g.23695351C>T	ENST00000300093.4:c.977C>T	0.26		29	84		171	888
PLK1	Skin Cutaneous Melanoma (TCGA, PanCancer Atlas)	TCGA-FS-A1ZT-06		Cutaneous Melanoma	P509S	Missense_Mutation	SNP	ShallowDel	.	16	23700914	23700914	C	T	16:g.23700914C>T	ENST00000300093.4:c.1525C>T	0.15		5	29		46	147
PLK1	Skin Cutaneous Melanoma (TCGA, PanCancer Atlas)	TCGA-EE-A29V-06		Cutaneous Melanoma	H110N	Missense_Mutation	SNP	Diploid	.	16	23690581	23690581	C	A	16:g.23690581C>A	ENST00000300093.4:c.328C>A	0.1		3	27		39	1011
PLK1	Skin Cutaneous Melanoma (TCGA, PanCancer Atlas)	TCGA-EB-A5UN-06		Cutaneous Melanoma	P323L	Missense_Mutation	SNP	Diploid	.	16	23695342	23695342	C	T	16:g.23695342C>T	ENST00000300093.4:c.968C>T	0.22		46	160		187	625
PLK1	Skin Cutaneous Melanoma (TCGA, PanCancer Atlas)	TCGA-EB-A431-01		Cutaneous Melanoma	L525F	Missense_Mutation	SNP		.	16	23700962	23700962	C	T	16:g.23700962C>T	ENST00000300093.4:c.1573C>T	0.09		3	29		13	1398
PLK1	Skin Cutaneous Melanoma (TCGA, PanCancer Atlas)	TCGA-D3-A2JE-06		Cutaneous Melanoma	F534I	Missense_Mutation	SNP	Gain	.	16	23700989	23700989	T	A	16:g.23700989T>A	ENST00000300093.4:c.1600T>A	0.26		5	14		24	273
PLK1	Skin Cutaneous Melanoma (TCGA, PanCancer Atlas)	TCGA-EE-A2M7-06		Cutaneous Melanoma	P41Q	Missense_Mutation	SNP	Gain	.	16	23690375	23690375	C	A	16:g.23690375C>A	ENST00000300093.4:c.122C>A	0.09		3	30		29	611
PLK1	Skin Cutaneous Melanoma (TCGA, PanCancer Atlas)	TCGA-YG-AA3P-06		Cutaneous Melanoma	P355L	Missense_Mutation	SNP	ShallowDel	.	16	23698817	23698817	C	T	16:g.23698817C>T	ENST00000300093.4:c.1064C>T	0.24		21	68		102	64
PLK1	Colon Cancer (CPTAC-2 Prospective, Cell 2019)	20CO003		Colon Adenocarcinoma	A520T	Missense_Mutation	SNP	Diploid	NA	16	23700947	23700947	G	A	16:g.23700947G>A	ENST00000300093.4:c.1558G>A							1531
PLK1	Colon Cancer (CPTAC-2 Prospective, Cell 2019)	22CO006		Colon Adenocarcinoma	R557Q	Missense_Mutation	SNP	Diploid	NA	16	23701242	23701242	G	A	16:g.23701242G>A	ENST00000300093.4:c.1670G>A							1038
PLK1	Colon Cancer (CPTAC-2 Prospective, Cell 2019)	05CO015		Colon Adenocarcinoma	G458S	Missense_Mutation	SNP	Diploid	NA	16	23700660	23700660	G	A	16:g.23700660G>A	ENST00000300093.4:c.1372G>A							1395
PLK1	Colon Cancer (CPTAC-2 Prospective, Cell 2019)	11CO036		Colon Adenocarcinoma	E121G	Missense_Mutation	SNP	Diploid	NA	16	23690615	23690615	A	G	16:g.23690615A>G	ENST00000300093.4:c.362A>G							1817
PLK1	Colorectal Adenocarcinoma (TCGA, PanCancer Atlas)	TCGA-AG-A002-01		Rectal Adenocarcinoma	S326L	Missense_Mutation	SNP	Diploid	.	16	23695351	23695351	C	T	16:g.23695351C>T	ENST00000300093.4:c.977C>T	0.43		110	144		325	11414
PLK1	Colorectal Adenocarcinoma (TCGA, PanCancer Atlas)	TCGA-A6-6781-01		Mucinous Adenocarcinoma of the Colon and Rectum	R557W	Missense_Mutation	SNP	Diploid	.	16	23701241	23701241	C	T	16:g.23701241C>T	ENST00000300093.4:c.1669C>T	0.18		10	45		42	1916
PLK1	Colorectal Adenocarcinoma (TCGA, PanCancer Atlas)	TCGA-AA-A01P-01		Colon Adenocarcinoma	L319M	Missense_Mutation	SNP	Diploid	.	16	23695329	23695329	C	A	16:g.23695329C>A	ENST00000300093.4:c.955C>A	0.22		45	163		251	846
PLK1	Colorectal Adenocarcinoma (TCGA, PanCancer Atlas)	TCGA-AG-A002-01		Rectal Adenocarcinoma	R169Q	Missense_Mutation	SNP	Diploid	.	16	23691502	23691502	G	A	16:g.23691502G>A	ENST00000300093.4:c.506G>A	0.3		30	70		107	11414
PLK1	Colorectal Adenocarcinoma (TCGA, PanCancer Atlas)	TCGA-5M-AAT6-01		Colon Adenocarcinoma	R579Q	Missense_Mutation	SNP	Diploid	.	16	23701308	23701308	G	A	16:g.23701308G>A	ENST00000300093.4:c.1736G>A	0.16		9	47		54	1860
PLK1	Colorectal Adenocarcinoma (TCGA, PanCancer Atlas)	TCGA-A6-5665-01		Colon Adenocarcinoma	R293H	Missense_Mutation	SNP	Diploid	.	16	23695252	23695252	G	A	16:g.23695252G>A	ENST00000300093.4:c.878G>A	0.32	0.0028	52	113	1	354	1859
PLK1	Colorectal Adenocarcinoma (TCGA, PanCancer Atlas)	TCGA-AD-6889-01		Colon Adenocarcinoma	P509S	Missense_Mutation	SNP	Diploid	.	16	23700914	23700914	C	T	16:g.23700914C>T	ENST00000300093.4:c.1525C>T	0.49		25	26		54	1704
PLK1	Colorectal Adenocarcinoma (TCGA, PanCancer Atlas)	TCGA-G4-6315-01		Colon Adenocarcinoma	R293C	Missense_Mutation	SNP	Diploid	.	16	23695251	23695251	C	T	16:g.23695251C>T	ENST00000300093.4:c.877C>T	0.29		61	152		162	132
PLK1	Colorectal Adenocarcinoma (TCGA, PanCancer Atlas)	TCGA-QG-A5YV-01		Colon Adenocarcinoma	G213V	Missense_Mutation	SNP	Diploid	.	16	23692295	23692295	G	T	16:g.23692295G>T	ENST00000300093.4:c.638G>T	0.08		17	208		225	162
PLK1	Colorectal Adenocarcinoma (TCGA, PanCancer Atlas)	TCGA-A6-6780-01		Mucinous Adenocarcinoma of the Colon and Rectum	T199I	Missense_Mutation	SNP	Diploid	.	16	23692253	23692253	C	T	16:g.23692253C>T	ENST00000300093.4:c.596C>T	0.31		49	111		151	1179
PLK1	Colorectal Adenocarcinoma (TCGA, PanCancer Atlas)	TCGA-A6-6781-01		Mucinous Adenocarcinoma of the Colon and Rectum	T199I	Missense_Mutation	SNP	Diploid	.	16	23692253	23692253	C	T	16:g.23692253C>T	ENST00000300093.4:c.596C>T	0.26		39	110		143	1916
PLK1	Colorectal Adenocarcinoma (TCGA, PanCancer Atlas)	TCGA-AA-3492-01		Colon Adenocarcinoma	S529N	Missense_Mutation	SNP	Diploid	.	16	23700975	23700975	G	A	16:g.23700975G>A	ENST00000300093.4:c.1586G>A	0.37		14	24		28	2009
PLK1	Colorectal Adenocarcinoma (TCGA, PanCancer Atlas)	TCGA-NH-A5IV-01		Colon Adenocarcinoma	D457G	Missense_Mutation	SNP	Diploid	.	16	23700658	23700658	A	G	16:g.23700658A>G	ENST00000300093.4:c.1370A>G	0.41		35	51		85	2380
PLK1	Colorectal Adenocarcinoma (TCGA, PanCancer Atlas)	TCGA-AH-6644-01		Rectal Adenocarcinoma	H110R	Missense_Mutation	SNP	Gain	.	16	23690582	23690582	A	G	16:g.23690582A>G	ENST00000300093.4:c.329A>G	0.36		20	36		47	103
PLK1	Melanoma (MSK, NEJM 2014)	NR4631		Cutaneous Melanoma	S326L	Missense_Mutation	SNP	Diploid	Somatic	16	23695351	23695351	C	T	16:g.23695351C>T	ENST00000300093.4:c.977C>T	0.47		177	199		191	1142
PLK1	Melanoma (MSK, NEJM 2014)	CR9306		Cutaneous Melanoma	P499S	Missense_Mutation	SNP	ShallowDel	Somatic	16	23700884	23700884	C	T	16:g.23700884C>T	ENST00000300093.4:c.1495C>T	0.39		39	60		140	1351
PLK1	Melanoma (MSK, NEJM 2014)	LSD3484		Cutaneous Melanoma	P311L	Missense_Mutation	SNP	Diploid	Somatic	16	23695306	23695306	C	T	16:g.23695306C>T	ENST00000300093.4:c.932C>T	0.21		135	494		269	515
PLK1	Invasive Breast Carcinoma (TCGA, GDC)	TCGA-A8-A094-01		Invasive Breast Carcinoma	L244F	Missense_Mutation	SNP	Gain	Somatic	16	23682073	23682073	G	C	16:g.23682073G>C		0.31		51	112			162
PLK1	Invasive Breast Carcinoma (TCGA, GDC)	TCGA-A8-A09G-01		Invasive Breast Carcinoma	P220A	Missense_Mutation	SNP	Diploid	Somatic	16	23680994	23680994	C	G	16:g.23680994C>G		0.3		61	142			217
PLK1	Esophageal Adenocarcinoma (DFCI, Nat Genet 2013)	ESO-1059		Esophageal Adenocarcinoma	F125L	Missense_Mutation	SNP		Somatic	16	23690628	23690628	C	G	16:g.23690628C>G	ENST00000300093.4:c.375C>G	0.19		8	34			222
PLK1	Esophageal Adenocarcinoma (DFCI, Nat Genet 2013)	ESO-177		Esophageal Adenocarcinoma	E298K	Missense_Mutation	SNP		Somatic	16	23695266	23695266	G	A	16:g.23695266G>A	ENST00000300093.4:c.892G>A	0.2		59	230			76
PLK1	Nerve Sheath Tumors (Johns Hopkins, 2024)	JH-2-076-811H2-A		Plexiform Neurofibroma	E267G	Missense_Mutation	SNP		NA	16	23682141	23682141	A	G	16:g.23682141A>G							62	191
PLK1	Neuroblastoma (Broad, Nat Genet 2013)	TARGET-30-PALRSD		Neuroblastoma	Q531H	Missense_Mutation	SNP		NA	16	23700982	23700982	G	T	16:g.23700982G>T	ENST00000300093.4:c.1593G>T	0.24		8	25			9
PLK1	Glioblastoma (CPTAC, Cell 2021)	C3L-02504		Glioblastoma Multiforme	D416Y	Missense_Mutation	SNP	Diploid	NA	16	23700042	23700042	G	T	16:g.23700042G>T	ENST00000300093.4:c.1246G>T	0.39		140	220		308	52
PLK1	Lung Squamous Cell Carcinoma (TCGA, Firehose Legacy)	TCGA-37-3789-01		Lung Squamous Cell Carcinoma	S595L	Missense_Mutation	SNP	Diploid	Somatic	16	23701356	23701356	C	T	16:g.23701356C>T	ENST00000300093.4:c.1784C>T	0.21		5	19			378
PLK1	The Angiosarcoma Project (Provisional, July 2020)	RP-1447_ASCProject_EdCVC0um_T1_v2_Exome		Angiosarcoma	R262W	Missense_Mutation	SNP	Diploid	__UNKNOWN__	16	23693446	23693446	C	T	16:g.23693446C>T	ENST00000300093.4:c.784C>T							391
PLK1	The Angiosarcoma Project (Provisional, July 2020)	RP-1447_ASCProject_blh1uyhK_T2_v1_Exome		Angiosarcoma	D233Y	Missense_Mutation	SNP	Diploid	__UNKNOWN__	16	23692354	23692354	G	T	16:g.23692354G>T	ENST00000300093.4:c.697G>T							34
PLK1	The Angiosarcoma Project (Provisional, July 2020)	RP-1447_ASCProject_YLCRINC8_T1_v3_Exome		Angiosarcoma	A279T	Missense_Mutation	SNP	Diploid	__UNKNOWN__	16	23695209	23695209	G	A	16:g.23695209G>A	ENST00000300093.4:c.835G>A							67
PLK1	Kidney Renal Papillary Cell Carcinoma (TCGA, Firehose Legacy)	TCGA-B9-A44B-01		Papillary Renal Cell Carcinoma	R57S	Missense_Mutation	SNP	Gain	Somatic	16	23690422	23690422	C	A	16:g.23690422C>A	ENST00000300093.4:c.169C>A	0.38		60	97		98	108
PLK1	Hepatocellular Carcinoma (TCGA, GDC)	TCGA-BD-A2L6-01		Hepatocellular Carcinoma	D429H	Missense_Mutation	SNP	Diploid	Somatic	16	23689252	23689252	G	C	16:g.23689252G>C		0.14		27	172			66
PLK1	Cutaneous Melanoma (TCGA, GDC)	TCGA-3N-A9WC-06		Cutaneous Melanoma	S326L	Missense_Mutation	SNP	Diploid	Somatic	16	23684030	23684030	C	T	16:g.23684030C>T		0.31		38	84			1429
PLK1	Cutaneous Melanoma (TCGA, GDC)	TCGA-EE-A3JB-06		Cutaneous Melanoma	S326L	Missense_Mutation	SNP	Gain	Somatic	16	23684030	23684030	C	T	16:g.23684030C>T		0.22		53	184			492
PLK1	Cutaneous Melanoma (TCGA, GDC)	TCGA-ER-A2NH-06		Cutaneous Melanoma	S326L	Missense_Mutation	SNP	Diploid	Somatic	16	23684030	23684030	C	T	16:g.23684030C>T		0.27		30	83			230
PLK1	Cutaneous Melanoma (TCGA, GDC)	TCGA-BF-AAP4-01		Cutaneous Melanoma	T295I	Missense_Mutation	SNP	Gain	Somatic	16	23683937	23683937	C	T	16:g.23683937C>T		0.11		24	188			617
PLK1	Cutaneous Melanoma (TCGA, GDC)	TCGA-D3-A2JE-06		Cutaneous Melanoma	F534I	Missense_Mutation	SNP	Gain	Somatic	16	23689668	23689668	T	A	16:g.23689668T>A		0.26		5	14			245
PLK1	Cutaneous Melanoma (TCGA, GDC)	TCGA-EB-A5UN-06		Cutaneous Melanoma	P323L	Missense_Mutation	SNP	Gain	Somatic	16	23684021	23684021	C	T	16:g.23684021C>T		0.21		43	160			568
PLK1	Cutaneous Melanoma (TCGA, GDC)	TCGA-FS-A1ZT-06		Cutaneous Melanoma	P509S	Missense_Mutation	SNP	Gain	Somatic	16	23689593	23689593	C	T	16:g.23689593C>T		0.14		5	30			133
PLK1	Cutaneous Melanoma (TCGA, GDC)	TCGA-YG-AA3P-06		Cutaneous Melanoma	P355L	Missense_Mutation	SNP	Gain	Somatic	16	23687496	23687496	C	T	16:g.23687496C>T		0.23		21	71			55
PLK1	Skin Cutaneous Melanoma (Yale, Nat Genet 2012)	YUGOE		Cutaneous Melanoma	S326L	Missense_Mutation	SNP		somatic	16	23695351	23695351	C	T	16:g.23695351C>T	ENST00000300093.4:c.977C>T							734
PLK1	Bladder Cancer (TCGA, Cell 2017)	TCGA-2F-A9KO-01		Bladder Urothelial Carcinoma	E252Q	Missense_Mutation	SNP	ShallowDel	Somatic	16	23693416	23693416	G	C	16:g.23693416G>C	ENST00000300093.4:c.754G>C	0.18		14	64			486
PLK1	Bladder Cancer (TCGA, Cell 2017)	TCGA-FD-A6TG-01		Bladder Urothelial Carcinoma	E391K	Missense_Mutation	SNP	Gain	Somatic	16	23698924	23698924	G	A	16:g.23698924G>A	ENST00000300093.4:c.1171G>A	0.1		7	62			372
PLK1	Bladder Cancer (TCGA, Cell 2017)	TCGA-GV-A6ZA-01		Bladder Urothelial Carcinoma	R175P	Missense_Mutation	SNP	ShallowDel	Somatic	16	23691520	23691520	G	C	16:g.23691520G>C	ENST00000300093.4:c.524G>C	0.23		9	31			290
PLK1	Bladder Cancer (TCGA, Cell 2017)	TCGA-DK-A6AW-01		Bladder Urothelial Carcinoma	R456C	Missense_Mutation	SNP	Diploid	Somatic	16	23700654	23700654	C	T	16:g.23700654C>T	ENST00000300093.4:c.1366C>T	0.42		35	49			3539
PLK1	Bladder Urothelial Carcinoma (BGI, Nat Genet 2013)	B80-3		Bladder Urothelial Carcinoma	E140Q	Missense_Mutation	SNP		NA	16	23691414	23691414	G	C	16:g.23691414G>C	ENST00000300093.4:c.418G>C							86
PLK1	Endometrial Carcinoma (TCGA, GDC)	TCGA-AP-A1DV-01		Endometrial Carcinoma	S326L	Missense_Mutation	SNP	Diploid	Somatic	16	23684030	23684030	C	T	16:g.23684030C>T		0.49		24	25			10527
PLK1	Endometrial Carcinoma (TCGA, GDC)	TCGA-A5-A0G1-01		Endometrial Carcinoma	T291N	Missense_Mutation	SNP	Diploid	Somatic	16	23683925	23683925	C	A	16:g.23683925C>A		0.16		36	192			8184
PLK1	Endometrial Carcinoma (TCGA, GDC)	TCGA-A5-A0G2-01		Endometrial Carcinoma	T243A	Missense_Mutation	SNP	Diploid	Somatic	16	23682068	23682068	A	G	16:g.23682068A>G		0.2		27	111			22930
PLK1	Endometrial Carcinoma (TCGA, GDC)	TCGA-A5-A0GA-01		Endometrial Carcinoma	T341I	Missense_Mutation	SNP	Diploid	Somatic	16	23684075	23684075	C	T	16:g.23684075C>T		0.25		107	326			293
PLK1	Endometrial Carcinoma (TCGA, GDC)	TCGA-A5-A1OF-01		Endometrial Carcinoma	E298K	Missense_Mutation	SNP	Diploid	Somatic	16	23683945	23683945	G	A	16:g.23683945G>A		0.25		19	56			9230
PLK1	Endometrial Carcinoma (TCGA, GDC)	TCGA-AJ-A3BG-01		Endometrial Carcinoma	E101K	Missense_Mutation	SNP	Diploid	Somatic	16	23679233	23679233	G	A	16:g.23679233G>A		0.64		7	4			1169
PLK1	Endometrial Carcinoma (TCGA, GDC)	TCGA-AJ-A8CV-01		Endometrial Carcinoma	D204G	Missense_Mutation	SNP	Diploid	Somatic	16	23680947	23680947	A	G	16:g.23680947A>G		0.25		14	42			204
PLK1	Endometrial Carcinoma (TCGA, GDC)	TCGA-AP-A051-01		Endometrial Carcinoma	P250H	Missense_Mutation	SNP	Diploid	Somatic	16	23682090	23682090	C	A	16:g.23682090C>A		0.28		54	140			7536
PLK1	Endometrial Carcinoma (TCGA, GDC)	TCGA-AP-A056-01		Endometrial Carcinoma	A520T	Missense_Mutation	SNP	Diploid	Somatic	16	23689626	23689626	G	A	16:g.23689626G>A		0.3		12	28			7547
PLK1	Endometrial Carcinoma (TCGA, GDC)	TCGA-AP-A1DV-01		Endometrial Carcinoma	E101D	Missense_Mutation	SNP	Diploid	Somatic	16	23679235	23679235	A	C	16:g.23679235A>C		0.38		6	10			10527
PLK1	Endometrial Carcinoma (TCGA, GDC)	TCGA-AX-A05Z-01		Endometrial Carcinoma	F304V	Missense_Mutation	SNP	Diploid	Somatic	16	23683963	23683963	T	G	16:g.23683963T>G		0.23		108	369			6570
PLK1	Endometrial Carcinoma (TCGA, GDC)	TCGA-AX-A1C9-01		Endometrial Carcinoma	R441C	Missense_Mutation	SNP	ShallowDel	Somatic	16	23689288	23689288	C	T	16:g.23689288C>T		0.14		8	48			813
PLK1	Endometrial Carcinoma (TCGA, GDC)	TCGA-AX-A2HJ-01		Endometrial Carcinoma	F515L	Missense_Mutation	SNP	Diploid	Somatic	16	23689611	23689611	T	C	16:g.23689611T>C		0.53		20	18			1435
PLK1	Endometrial Carcinoma (TCGA, GDC)	TCGA-BK-A6W3-01		Endometrial Carcinoma	R483C	Missense_Mutation	SNP	Diploid	Somatic	16	23689515	23689515	C	T	16:g.23689515C>T		0.37		17	29			3356
PLK1	Endometrial Carcinoma (TCGA, GDC)	TCGA-DI-A1BU-01		Endometrial Carcinoma	V369A	Missense_Mutation	SNP	Diploid	Somatic	16	23687538	23687538	T	C	16:g.23687538T>C		0.23		22	72			6924
PLK1	Endometrial Carcinoma (TCGA, GDC)	TCGA-EC-A1NJ-01		Endometrial Carcinoma	L525P	Missense_Mutation	SNP	Diploid	Somatic	16	23689642	23689642	T	C	16:g.23689642T>C		0.18		5	23			232
PLK1	Endometrial Carcinoma (TCGA, GDC)	TCGA-EO-A22R-01		Endometrial Carcinoma	S99F	Missense_Mutation	SNP	Diploid	Somatic	16	23679228	23679228	C	T	16:g.23679228C>T		0.28		9	23			11319
PLK1	Endometrial Carcinoma (TCGA, GDC)	TCGA-EO-A22U-01		Endometrial Carcinoma	R175Q	Missense_Mutation	SNP	Diploid	Somatic	16	23680199	23680199	G	A	16:g.23680199G>A		0.4		30	45			12090
PLK1	Endometrial Carcinoma (TCGA, GDC)	TCGA-EO-A22U-01		Endometrial Carcinoma	V342F	Missense_Mutation	SNP	Diploid	Somatic	16	23684077	23684077	G	T	16:g.23684077G>T		0.4		21	31			12090
PLK1	Endometrial Carcinoma (TCGA, GDC)	TCGA-FI-A2D5-01		Endometrial Carcinoma	G458D	Missense_Mutation	SNP	Diploid	Somatic	16	23689340	23689340	G	A	16:g.23689340G>A		0.45		27	33			11847
PLK1	Endometrial Carcinoma (TCGA, GDC)	TCGA-FI-A2F4-01		Endometrial Carcinoma	L188P	Missense_Mutation	SNP	Diploid	Somatic	16	23680238	23680238	T	C	16:g.23680238T>C		0.43		25	33			1791
PLK1	Endometrial Carcinoma (TCGA, GDC)	TCGA-SJ-A6ZI-01		Endometrial Carcinoma	V465M	Missense_Mutation	SNP	Diploid	Somatic	16	23689360	23689360	G	A	16:g.23689360G>A		0.24		10	32			1151
PLK1	Endometrial Carcinoma (TCGA, GDC)	TCGA-SJ-A6ZI-01		Endometrial Carcinoma	A583T	Missense_Mutation	SNP	Diploid	Somatic	16	23689998	23689998	G	A	16:g.23689998G>A		0.28		12	31			1151
PLK1	Brain Tumor PDXs (Mayo Clinic, Clin Cancer Res 2020)	Mayo-PDX-Sarkaria-192		Glioblastoma Multiforme	A577V	Missense_Mutation	SNP	Diploid	NA	16	23701302	23701302	C	T	16:g.23701302C>T	ENST00000300093.4:c.1730C>T							1663
PLK1	Brain Tumor PDXs (Mayo Clinic, Clin Cancer Res 2020)	Mayo-PDX-Sarkaria-22		Glioblastoma Multiforme	L261F	Missense_Mutation	SNP	Gain	NA	16	23693443	23693443	C	T	16:g.23693443C>T	ENST00000300093.4:c.781C>T							1386
PLK1	Breast Invasive Carcinoma (TCGA, Firehose Legacy)	TCGA-A8-A094-01		Breast Invasive Ductal Carcinoma	L244F	Missense_Mutation	SNP	Gain	Somatic	16	23693394	23693394	G	C	16:g.23693394G>C	ENST00000300093.4:c.732G>C	0.31		52	114			131
PLK1	Breast Invasive Carcinoma (TCGA, Firehose Legacy)	TCGA-A8-A09G-01		Breast Invasive Ductal Carcinoma	P220A	Missense_Mutation	SNP	Diploid	Somatic	16	23692315	23692315	C	G	16:g.23692315C>G	ENST00000300093.4:c.658C>G	0.31		63	143			190
PLK1	Stomach Adenocarcinoma (UHK, Nat Genet 2011)	pfg008T		Stomach Adenocarcinoma	F305I	Missense_Mutation	SNP		NA	16	23695287	23695287	T	A	16:g.23695287T>A	ENST00000300093.4:c.913T>A							1044
PLK1	The Angiosarcoma Project - Count Me In (Nature Medicine, 2020)	Angio-ASCProject_EdCVC0um-Tumor-SM-DADA1		Angiosarcoma	R262W	Missense_Mutation	SNP	Diploid	Somatic	16	23693446	23693446	C	T	16:g.23693446C>T	ENST00000300093.4:c.784C>T							338
PLK1	The Angiosarcoma Project - Count Me In (Nature Medicine, 2020)	Angio-ASCProject_dyhLT8sG-Tumor-SM-DACWG		Angiosarcoma	T517I	Missense_Mutation	SNP	Diploid	Somatic	16	23700939	23700939	C	T	16:g.23700939C>T	ENST00000300093.4:c.1550C>T							1841
PLK1	Lung Adenocarcinoma (OncoSG, Nat Genet 2020)	A131		Lung Adenocarcinoma	E575K	Missense_Mutation	SNP	Gain	NA	16	23701295	23701295	G	A	16:g.23701295G>A	ENST00000300093.4:c.1723G>A	0.39		40	63			536
PLK1	Lung Adenocarcinoma (OncoSG, Nat Genet 2020)	A110		Lung Adenocarcinoma	A279S	Missense_Mutation	SNP	ShallowDel	NA	16	23695209	23695209	G	T	16:g.23695209G>T	ENST00000300093.4:c.835G>T	0.22		12	42			1057
PLK1	Uterine Carcinosarcoma (TCGA, PanCancer Atlas)	TCGA-QM-A5NM-01		Uterine Carcinosarcoma/Uterine Malignant Mixed Mullerian Tumor	R516C	Missense_Mutation	SNP	Gain	.	16	23700935	23700935	C	T	16:g.23700935C>T	ENST00000300093.4:c.1546C>T	0.42		21	29		52	48
PLK1	Prostate Adenocarcinoma (TCGA, PanCancer Atlas)	TCGA-XK-AAIW-01		Prostate Adenocarcinoma	R456H	Missense_Mutation	SNP	Diploid	.	16	23700655	23700655	G	A	16:g.23700655G>A	ENST00000300093.4:c.1367G>A	0.55		26	21		55	6230
PLK1	Bladder Urothelial Carcinoma (TCGA, GDC)	TCGA-DK-A6AW-01		Bladder Urothelial Carcinoma	R456C	Missense_Mutation	SNP	Diploid	Somatic	16	23689333	23689333	C	T	16:g.23689333C>T		0.42		37	52			3334
PLK1	Bladder Urothelial Carcinoma (TCGA, GDC)	TCGA-2F-A9KO-01		Bladder Urothelial Carcinoma	E252Q	Missense_Mutation	SNP	Gain	Somatic	16	23682095	23682095	G	C	16:g.23682095G>C		0.17		15	74			446
PLK1	Bladder Urothelial Carcinoma (TCGA, GDC)	TCGA-FD-A6TG-01		Bladder Urothelial Carcinoma	E391K	Missense_Mutation	SNP	Gain	Somatic	16	23687603	23687603	G	A	16:g.23687603G>A		0.09		7	70			294
PLK1	Bladder Urothelial Carcinoma (TCGA, GDC)	TCGA-GV-A6ZA-01		Bladder Urothelial Carcinoma	R175P	Missense_Mutation	SNP	Gain	Somatic	16	23680199	23680199	G	C	16:g.23680199G>C		0.21		9	34			260
PLK1	The Metastatic Breast Cancer Project (Provisional, December 2021)	MBC-MBCProject_BVHET8iq-Tumor-SM-CGLGD		Breast Invasive Ductal Carcinoma	E231K	Missense_Mutation	SNP	Amp	__UNKNOWN__	16	23692348	23692348	G	A	16:g.23692348G>A	ENST00000300093.4:c.691G>A	0.27		91	251		128	31
PLK1	Kidney Renal Papillary Cell Carcinoma (TCGA, PanCancer Atlas)	TCGA-B9-A44B-01		Papillary Renal Cell Carcinoma	R57S	Missense_Mutation	SNP	Gain	.	16	23690422	23690422	C	A	16:g.23690422C>A	ENST00000300093.4:c.169C>A	0.37		53	90		88	124
PLK1	Prostate Cancer MDA PCa PDX (MD Anderson, Clin Cancer Res 2024)	MDA-PCa-117-9		Prostate	L463H	Missense_Mutation	SNP	Diploid	NA	16	23700676	23700676	T	A	16:g.23700676T>A	ENST00000300093.4:c.1388T>A	0.61		23	15		28	353
PLK1	Prostate Cancer MDA PCa PDX (MD Anderson, Clin Cancer Res 2024)	MDA-PCa-322-2		Prostate	T585I	Missense_Mutation	SNP	Diploid	NA	16	23701326	23701326	C	T	16:g.23701326C>T	ENST00000300093.4:c.1754C>T	0.36		17	30		47	1133
PLK1	Stomach Adenocarcinoma (TCGA, Nature 2014)	TCGA-HU-A4GQ-01		Stomach Adenocarcinoma	R500H	Missense_Mutation	SNP	Diploid	Somatic	16	23700888	23700888	G	A	16:g.23700888G>A	ENST00000300093.4:c.1499G>A							1640
PLK1	Stomach Adenocarcinoma (TCGA, Nature 2014)	TCGA-CG-4442-01		Stomach Adenocarcinoma	Y582C	Missense_Mutation	SNP	Diploid	Somatic	16	23701317	23701317	A	G	16:g.23701317A>G	ENST00000300093.4:c.1745A>G							1420
PLK1	Stomach Adenocarcinoma (TCGA, Nature 2014)	TCGA-BR-4280-01		Stomach Adenocarcinoma	R337W	Missense_Mutation	SNP	Diploid	Somatic	16	23695383	23695383	C	T	16:g.23695383C>T	ENST00000300093.4:c.1009C>T							693
PLK1	Stomach Adenocarcinoma (TCGA, Nature 2014)	TCGA-CG-5721-01		Stomach Adenocarcinoma	N533S	Missense_Mutation	SNP	Diploid	Somatic	16	23700987	23700987	A	G	16:g.23700987A>G	ENST00000300093.4:c.1598A>G							3782
PLK1	Stomach Adenocarcinoma (TCGA, Nature 2014)	TCGA-BR-7957-01		Stomach Adenocarcinoma	A278D	Missense_Mutation	SNP	Diploid	Somatic	16	23695207	23695207	C	A	16:g.23695207C>A	ENST00000300093.4:c.833C>A							45
PLK1	Colon Adenocarcinoma (TCGA, GDC)	TCGA-G4-6315-01		Colon Adenocarcinoma	R293C	Missense_Mutation	SNP	Diploid	Somatic	16	23683930	23683930	C	T	16:g.23683930C>T		0.29		63	154			119
PLK1	Colon Adenocarcinoma (TCGA, GDC)	TCGA-A6-5665-01		Colon Adenocarcinoma	R293H	Missense_Mutation	SNP	Diploid	Somatic	16	23683931	23683931	G	A	16:g.23683931G>A		0.31		54	118			1636
PLK1	Colon Adenocarcinoma (TCGA, GDC)	TCGA-AD-6889-01		Colon Adenocarcinoma	P509S	Missense_Mutation	SNP	Diploid	Somatic	16	23689593	23689593	C	T	16:g.23689593C>T		0.48		26	28			1564
PLK1	Colon Adenocarcinoma (TCGA, GDC)	TCGA-5M-AAT6-01		Colon Adenocarcinoma	R579Q	Missense_Mutation	SNP	Diploid	Somatic	16	23689987	23689987	G	A	16:g.23689987G>A		0.16		9	48			1757
PLK1	Colon Adenocarcinoma (TCGA, GDC)	TCGA-A6-6780-01		Colon Adenocarcinoma	T199I	Missense_Mutation	SNP	Gain	Somatic	16	23680932	23680932	C	T	16:g.23680932C>T		0.44		41	53			1156
PLK1	Colon Adenocarcinoma (TCGA, GDC)	TCGA-A6-6781-01		Colon Adenocarcinoma	T199I	Missense_Mutation	SNP	Diploid	Somatic	16	23680932	23680932	C	T	16:g.23680932C>T		0.29		48	116			1891
PLK1	Colon Adenocarcinoma (TCGA, GDC)	TCGA-A6-6781-01		Colon Adenocarcinoma	R557W	Missense_Mutation	SNP	Diploid	Somatic	16	23689920	23689920	C	T	16:g.23689920C>T		0.18		10	47			1891
PLK1	Colon Adenocarcinoma (TCGA, GDC)	TCGA-AA-3492-01		Colon Adenocarcinoma	S529N	Missense_Mutation	SNP	Diploid	Somatic	16	23689654	23689654	G	A	16:g.23689654G>A		0.38		15	24			1839
PLK1	Colon Adenocarcinoma (TCGA, GDC)	TCGA-AA-3672-01		Colon Adenocarcinoma	R563H	Missense_Mutation	SNP	Diploid	Somatic	16	23689939	23689939	G	A	16:g.23689939G>A		0.3		12	28			1604
PLK1	Colon Adenocarcinoma (TCGA, GDC)	TCGA-AA-A01P-01		Colon Adenocarcinoma	L319M	Missense_Mutation	SNP	Gain	Somatic	16	23684008	23684008	C	A	16:g.23684008C>A		0.22		48	167			830
PLK1	Colon Adenocarcinoma (TCGA, GDC)	TCGA-NH-A5IV-01		Colon Adenocarcinoma	D457G	Missense_Mutation	SNP	Diploid	Somatic	16	23689337	23689337	A	G	16:g.23689337A>G		0.41		36	51			2195
PLK1	Colon Adenocarcinoma (TCGA, GDC)	TCGA-QG-A5YV-01		Colon Adenocarcinoma	G213V	Missense_Mutation	SNP	Gain	Somatic	16	23680974	23680974	G	T	16:g.23680974G>T		0.08		19	230			135
PLK1	Lung Squamous Cell Carcinoma (CPTAC, Cell 2021)	C3L-02969		Lung Adenocarcinoma	K601Q	Missense_Mutation	SNP		NA	16	23701373	23701373	A	C	16:g.23701373A>C	ENST00000300093.4:c.1801A>C	0.12		28	201		200	262
PLK1	Bladder Urothelial Carcinoma (TCGA, PanCancer Atlas)	TCGA-2F-A9KO-01		Bladder Urothelial Carcinoma	E252Q	Missense_Mutation	SNP	ShallowDel	.	16	23693416	23693416	G	C	16:g.23693416G>C	ENST00000300093.4:c.754G>C	0.16		14	73		67	492
PLK1	Bladder Urothelial Carcinoma (TCGA, PanCancer Atlas)	TCGA-FD-A6TG-01		Bladder Urothelial Carcinoma	E391K	Missense_Mutation	SNP	Gain	.	16	23698924	23698924	G	A	16:g.23698924G>A	ENST00000300093.4:c.1171G>A	0.1		7	64		99	359
PLK1	Bladder Urothelial Carcinoma (TCGA, PanCancer Atlas)	TCGA-GV-A6ZA-01		Bladder Urothelial Carcinoma	R175P	Missense_Mutation	SNP	ShallowDel	.	16	23691520	23691520	G	C	16:g.23691520G>C	ENST00000300093.4:c.524G>C	0.21		9	34		51	293
PLK1	Bladder Urothelial Carcinoma (TCGA, PanCancer Atlas)	TCGA-DK-A6AW-01		Bladder Urothelial Carcinoma	R456C	Missense_Mutation	SNP	Diploid	.	16	23700654	23700654	C	T	16:g.23700654C>T	ENST00000300093.4:c.1366C>T	0.41		36	51		107	3552
PLK1	Pre-cancer Colorectal Polyps (HTAN Vanderbilt, Cell 2021)	HTA11_696_2000001011		Colorectal Adenocarcinoma	R324S	Missense_Mutation	SNP		NA	16	23695346	23695346	G	C	16:g.23695346G>C	ENST00000300093.4:c.972G>C	0.09		3	29			6167
PLK1	Head and Neck Squamous Cell Carcinoma (TCGA, PanCancer Atlas)	TCGA-IQ-7632-01		Head and Neck Squamous Cell Carcinoma	R293H	Missense_Mutation	SNP	Diploid	.	16	23695252	23695252	G	A	16:g.23695252G>A	ENST00000300093.4:c.878G>A	0.05	0.0041	13	263	1	245	55
PLK1	Head and Neck Squamous Cell Carcinoma (TCGA, PanCancer Atlas)	TCGA-F7-A624-01		Head and Neck Squamous Cell Carcinoma	R594C	Missense_Mutation	SNP	Diploid	.	16	23701352	23701352	C	T	16:g.23701352C>T	ENST00000300093.4:c.1780C>T	0.26		21	60		85	2748
PLK1	Esophagogastric Cancer (MSK, Clin Cancer Res 2023)	s_C_WT8RMD_M001_d		Esophagogastric Adenocarcinoma	N533K	Missense_Mutation	SNP		NA	16	23700988	23700988	C	A	16:g.23700988C>A	ENST00000300093.4:c.1599C>A	0.05		6	104		62	154
PLK1	Hepatocellular Carcinoma (CLCA, Nature 2024)	CLCA_0119		Hepatocellular Carcinoma	L463H	Missense_Mutation	SNP		NA	16	23700676	23700676	T	A	16:g.23700676T>A	ENST00000300093.4:c.1388T>A							77
PLK1	Hepatocellular Carcinoma (CLCA, Nature 2024)	CLCA_0009		Hepatocellular Carcinoma	E568A	Missense_Mutation	SNP		NA	16	23701275	23701275	A	C	16:g.23701275A>C	ENST00000300093.4:c.1703A>C							855
PLK1	Hepatocellular Carcinoma (CLCA, Nature 2024)	CLCA_0492		Hepatocellular Carcinoma	R135Q	Missense_Mutation	SNP		NA	16	23690657	23690657	G	A	16:g.23690657G>A	ENST00000300093.4:c.404G>A							72
PLK1	Hepatocellular Carcinoma (CLCA, Nature 2024)	CLCA_0172		Hepatocellular Carcinoma	C573F	Missense_Mutation	SNP		NA	16	23701290	23701290	G	T	16:g.23701290G>T	ENST00000300093.4:c.1718G>T							123
PLK1	Basal Cell Carcinoma (UNIGE, Nat Genet 2016)	5-PT001-T1		Skin Cancer, Non-Melanoma	A520T	Missense_Mutation	SNP		NA	16	23700947	23700947	G	A	16:g.23700947G>A	ENST00000300093.4:c.1558G>A	0.16		4	21			1095
PLK1	Basal Cell Carcinoma (UNIGE, Nat Genet 2016)	5-PT003-T1		Skin Cancer, Non-Melanoma	P339L	Missense_Mutation	SNP		NA	16	23695390	23695390	C	T	16:g.23695390C>T	ENST00000300093.4:c.1016C>T	0.29		40	99			145
PLK1	Basal Cell Carcinoma (UNIGE, Nat Genet 2016)	5-PT011-T1		Skin Cancer, Non-Melanoma	Y485H	Missense_Mutation	SNP		NA	16	23700842	23700842	T	C	16:g.23700842T>C	ENST00000300093.4:c.1453T>C	0.33		22	44			714
PLK1	Basal Cell Carcinoma (UNIGE, Nat Genet 2016)	5-PT033-T1		Skin Cancer, Non-Melanoma	S471F	Missense_Mutation	SNP		NA	16	23700700	23700700	C	T	16:g.23700700C>T	ENST00000300093.4:c.1412C>T	0.15		8	45			2084
PLK1	Basal Cell Carcinoma (UNIGE, Nat Genet 2016)	5-VS008-T1		Skin Cancer, Non-Melanoma	E303Q	Missense_Mutation	SNP		NA	16	23695281	23695281	G	C	16:g.23695281G>C	ENST00000300093.4:c.907G>C	0.3		38	89			1521
PLK1	Basal Cell Carcinoma (UNIGE, Nat Genet 2016)	5-GE017-T1		Skin Cancer, Non-Melanoma	S326L	Missense_Mutation	SNP		NA	16	23695351	23695351	C	T	16:g.23695351C>T	ENST00000300093.4:c.977C>T	0.36		20	36			41
PLK1	Basal Cell Carcinoma (UNIGE, Nat Genet 2016)	5-GE023-T1		Skin Cancer, Non-Melanoma	S326L	Missense_Mutation	SNP		NA	16	23695351	23695351	C	T	16:g.23695351C>T	ENST00000300093.4:c.977C>T	0.11		13	108			25
PLK1	Basal Cell Carcinoma (UNIGE, Nat Genet 2016)	5-GE032-T1		Skin Cancer, Non-Melanoma	S326L	Missense_Mutation	SNP		NA	16	23695351	23695351	C	T	16:g.23695351C>T	ENST00000300093.4:c.977C>T	0.24		61	188			140
PLK1	Basal Cell Carcinoma (UNIGE, Nat Genet 2016)	5-GE085-T1		Skin Cancer, Non-Melanoma	S326L	Missense_Mutation	SNP		NA	16	23695351	23695351	C	T	16:g.23695351C>T	ENST00000300093.4:c.977C>T	0.28		33	86			76
PLK1	Basal Cell Carcinoma (UNIGE, Nat Genet 2016)	5-GE102-T1		Skin Cancer, Non-Melanoma	S326L	Missense_Mutation	SNP		NA	16	23695351	23695351	C	T	16:g.23695351C>T	ENST00000300093.4:c.977C>T	0.38		47	78			50
PLK1	Basal Cell Carcinoma (UNIGE, Nat Genet 2016)	5-VS039-T1		Skin Cancer, Non-Melanoma	S326L	Missense_Mutation	SNP		NA	16	23695351	23695351	C	T	16:g.23695351C>T	ENST00000300093.4:c.977C>T	0.06		8	137			470
PLK1	Basal Cell Carcinoma (UNIGE, Nat Genet 2016)	5-VS053-T1		Skin Cancer, Non-Melanoma	S326L	Missense_Mutation	SNP		NA	16	23695351	23695351	C	T	16:g.23695351C>T	ENST00000300093.4:c.977C>T	0.07		21	280			62
PLK1	Basal Cell Carcinoma (UNIGE, Nat Genet 2016)	5-VS041-T1		Skin Cancer, Non-Melanoma	P407L	Missense_Mutation	SNP		NA	16	23700016	23700016	C	T	16:g.23700016C>T	ENST00000300093.4:c.1220C>T	0.25		24	73			1254
PLK1	Basal Cell Carcinoma (UNIGE, Nat Genet 2016)	5-GE005-T1		Skin Cancer, Non-Melanoma	P220L	Missense_Mutation	DNP		NA	16	23692316	23692317	CC	TT	16:g.23692316_23692317delinsTT	ENST00000300093.4:c.659_660delinsTT	0.22		8	28			104
PLK1	Basal Cell Carcinoma (UNIGE, Nat Genet 2016)	5-GE016-T1		Skin Cancer, Non-Melanoma	P350T	Missense_Mutation	SNP		NA	16	23698801	23698801	C	A	16:g.23698801C>A	ENST00000300093.4:c.1048C>A	0.15		62	360			197
PLK1	Basal Cell Carcinoma (UNIGE, Nat Genet 2016)	5-SE001-T1		Skin Cancer, Non-Melanoma	P350T	Missense_Mutation	SNP		NA	16	23698801	23698801	C	A	16:g.23698801C>A	ENST00000300093.4:c.1048C>A	0.27		123	327			100
PLK1	Basal Cell Carcinoma (UNIGE, Nat Genet 2016)	5-GE026-T1		Skin Cancer, Non-Melanoma	P350L	Missense_Mutation	DNP		NA	16	23698802	23698803	CC	TT	16:g.23698802_23698803delinsTT	ENST00000300093.4:c.1049_1050delinsTT	0.33		21	42			209
PLK1	Basal Cell Carcinoma (UNIGE, Nat Genet 2016)	5-GE032-T1		Skin Cancer, Non-Melanoma	R560C	Missense_Mutation	SNP		NA	16	23701250	23701250	C	T	16:g.23701250C>T	ENST00000300093.4:c.1678C>T	0.06		13	204			140
PLK1	Basal Cell Carcinoma (UNIGE, Nat Genet 2016)	5-GE034-T1		Skin Cancer, Non-Melanoma	T513I	Missense_Mutation	SNP		NA	16	23700927	23700927	C	T	16:g.23700927C>T	ENST00000300093.4:c.1538C>T	0.27		71	190			35
PLK1	Basal Cell Carcinoma (UNIGE, Nat Genet 2016)	5-GE090-T1		Skin Cancer, Non-Melanoma	S471F	Missense_Mutation	DNP		NA	16	23700700	23700701	CC	TT	16:g.23700700_23700701delinsTT	ENST00000300093.4:c.1412_1413delinsTT	0.31		22	49			44
PLK1	Basal Cell Carcinoma (UNIGE, Nat Genet 2016)	5-RM006-T1		Skin Cancer, Non-Melanoma	N275H	Missense_Mutation	SNP		NA	16	23695197	23695197	A	C	16:g.23695197A>C	ENST00000300093.4:c.823A>C	0.1		57	532			76
PLK1	Basal Cell Carcinoma (UNIGE, Nat Genet 2016)	5-VS090-T16		Skin Cancer, Non-Melanoma	R356W	Missense_Mutation	DNP		NA	16	23698818	23698819	CC	TT	16:g.23698818_23698819delinsTT	ENST00000300093.4:c.1065_1066delinsTT	0.15		36	202			137
PLK1	Basal Cell Carcinoma (UNIGE, Nat Genet 2016)	5-WS013-T1		Skin Cancer, Non-Melanoma	H117Y	Missense_Mutation	SNP		NA	16	23690602	23690602	C	T	16:g.23690602C>T	ENST00000300093.4:c.349C>T	0.38		47	78			61
PLK1	Glioblastoma Multiforme (TCGA, PanCancer Atlas)	TCGA-06-5416-01		Glioblastoma Multiforme	G196V	Missense_Mutation	SNP	Diploid	.	16	23692244	23692244	G	T	16:g.23692244G>T	ENST00000300093.4:c.587G>T	0.36		98	173		239	12175
PLK1	Glioblastoma Multiforme (TCGA, PanCancer Atlas)	TCGA-14-1794-01		Glioblastoma Multiforme	A596V	Missense_Mutation	SNP	Diploid	.	16	23701359	23701359	C	T	16:g.23701359C>T	ENST00000300093.4:c.1787C>T	0.68		68	32		21	195
PLK1	Glioblastoma Multiforme (TCGA, PanCancer Atlas)	TCGA-19-5956-01		Glioblastoma Multiforme	Y421N	Missense_Mutation	SNP	ShallowDel	.	16	23700057	23700057	T	A	16:g.23700057T>A	ENST00000300093.4:c.1261T>A	0.08		9	102		132	6899
PLK1	Diffuse Large B-Cell Lymphoma (TCGA, PanCancer Atlas)	TCGA-VB-A8QN-01		Diffuse Large B-Cell Lymphoma, NOS	A65S	Missense_Mutation	SNP	ShallowDel	.	16	23690446	23690446	G	T	16:g.23690446G>T	ENST00000300093.4:c.193G>T	0.05		3	54		61	141
PLK1	Small Cell Lung Cancer (U Cologne, Nature 2015)	sclc_ucologne_2015_S02139		Small Cell Lung Cancer	I218L	Missense_Mutation	SNP		NA	16	23692309	23692309	A	T	16:g.23692309A>T	ENST00000300093.4:c.652A>T	0.54		19	16			494
PLK1	Prostate Adenocarcinoma (TCGA, Cell 2015)	TCGA-EJ-7123-01		Prostate Adenocarcinoma	G205V	Missense_Mutation	SNP	ShallowDel	Somatic	16	23692271	23692271	G	T	16:g.23692271G>T	ENST00000300093.4:c.614G>T	0.04		7	157			136
PLK1	Stomach Adenocarcinoma (TCGA, PanCancer Atlas)	TCGA-HU-A4GQ-01		Tubular Stomach Adenocarcinoma	R500H	Missense_Mutation	SNP	Diploid	.	16	23700888	23700888	G	A	16:g.23700888G>A	ENST00000300093.4:c.1499G>A	0.17		10	50		88	1676
PLK1	Stomach Adenocarcinoma (TCGA, PanCancer Atlas)	TCGA-HU-8238-01		Tubular Stomach Adenocarcinoma	D46N	Missense_Mutation	SNP	Diploid	.	16	23690389	23690389	G	A	16:g.23690389G>A	ENST00000300093.4:c.136G>A	0.18		5	23		53	150
PLK1	Stomach Adenocarcinoma (TCGA, PanCancer Atlas)	TCGA-CG-4442-01		Intestinal Type Stomach Adenocarcinoma	Y582C	Missense_Mutation	SNP	Diploid	.	16	23701317	23701317	A	G	16:g.23701317A>G	ENST00000300093.4:c.1745A>G	0.26		34	99		95	1358
PLK1	Stomach Adenocarcinoma (TCGA, PanCancer Atlas)	TCGA-BR-4280-01		Stomach Adenocarcinoma	R337W	Missense_Mutation	SNP	Diploid	.	16	23695383	23695383	C	T	16:g.23695383C>T	ENST00000300093.4:c.1009C>T	0.26		34	99		141	705
PLK1	Stomach Adenocarcinoma (TCGA, PanCancer Atlas)	TCGA-SW-A7EA-01		Diffuse Type Stomach Adenocarcinoma	K208E	Missense_Mutation	SNP	Diploid	.	16	23692279	23692279	A	G	16:g.23692279A>G	ENST00000300093.4:c.622A>G	0.36		35	63		121	560
PLK1	Stomach Adenocarcinoma (TCGA, PanCancer Atlas)	TCGA-CG-5721-01		Intestinal Type Stomach Adenocarcinoma	N533S	Missense_Mutation	SNP	Diploid	.	16	23700987	23700987	A	G	16:g.23700987A>G	ENST00000300093.4:c.1598A>G	0.15		3	17		26	3723
PLK1	Stomach Adenocarcinoma (TCGA, PanCancer Atlas)	TCGA-BR-8285-01		Intestinal Type Stomach Adenocarcinoma	D416N	Missense_Mutation	SNP	Diploid	.	16	23700042	23700042	G	A	16:g.23700042G>A	ENST00000300093.4:c.1246G>A	0.11		19	147		150	88
PLK1	Stomach Adenocarcinoma (TCGA, PanCancer Atlas)	TCGA-RD-A7BT-01		Intestinal Type Stomach Adenocarcinoma	D503Y	Missense_Mutation	SNP	Gain	.	16	23700896	23700896	G	T	16:g.23700896G>T	ENST00000300093.4:c.1507G>T	0.13		6	40		49	214
PLK1	Stomach Adenocarcinoma (TCGA, PanCancer Atlas)	TCGA-MX-A5UJ-01		Tubular Stomach Adenocarcinoma	R500C	Missense_Mutation	SNP	Diploid	.	16	23700887	23700887	C	T	16:g.23700887C>T	ENST00000300093.4:c.1498C>T	0.18		14	62		58	1295
PLK1	Stomach Adenocarcinoma (TCGA, PanCancer Atlas)	TCGA-BR-7957-01		Intestinal Type Stomach Adenocarcinoma	A278D	Missense_Mutation	SNP	Diploid	.	16	23695207	23695207	C	A	16:g.23695207C>A	ENST00000300093.4:c.833C>A	0.04		17	432		549	47
PLK1	Stomach Adenocarcinoma (TCGA, PanCancer Atlas)	TCGA-RD-A8N5-01		Mucinous Stomach Adenocarcinoma	L541F	Missense_Mutation	SNP	Diploid	.	16	23701193	23701193	C	T	16:g.23701193C>T	ENST00000300093.4:c.1621C>T	0.08		4	44		57	33
PLK1	Stomach Adenocarcinoma (TCGA, PanCancer Atlas)	TCGA-VQ-A8PB-01		Papillary Stomach Adenocarcinoma	R95M	Missense_Mutation	SNP	Diploid	.	16	23690537	23690537	G	T	16:g.23690537G>T	ENST00000300093.4:c.284G>T	0.3		8	19		36	739
PLK1	Stomach Adenocarcinoma (TCGA, PanCancer Atlas)	TCGA-VQ-A91D-01		Intestinal Type Stomach Adenocarcinoma	Y510C	Missense_Mutation	SNP	Diploid	.	16	23700918	23700918	A	G	16:g.23700918A>G	ENST00000300093.4:c.1529A>G	0.42		18	25		40	2141
PLK1	Stomach Adenocarcinoma (TCGA, PanCancer Atlas)	TCGA-VQ-A91K-01		Intestinal Type Stomach Adenocarcinoma	R354C	Missense_Mutation	SNP	Diploid	.	16	23698813	23698813	C	T	16:g.23698813C>T	ENST00000300093.4:c.1060C>T	0.27	0.0079	20	55	1	126	1205
PLK1	Head and Neck Squamous Cell Carcinoma (TCGA, GDC)	TCGA-F7-A624-01		Head and Neck Squamous Cell Carcinoma	R594C	Missense_Mutation	SNP	Diploid	Somatic	16	23690031	23690031	C	T	16:g.23690031C>T		0.27		22	61			2648
PLK1	Head and Neck Squamous Cell Carcinoma (TCGA, GDC)	TCGA-IQ-7632-01		Head and Neck Squamous Cell Carcinoma	R293H	Missense_Mutation	SNP	Diploid	Somatic	16	23683931	23683931	G	A	16:g.23683931G>A		0.05		14	275			34
PLK1	Lung Squamous Cell Carcinoma (CPTAC, GDC)	C3L-00445-01		Lung Squamous Cell Carcinoma	D447E	Missense_Mutation	SNP	Diploid	Somatic	16	23689308	23689308	T	G	16:g.23689308T>G		0.31		39	87			170
PLK1	Lung Squamous Cell Carcinoma (CPTAC, GDC)	C3L-02969-02		Lung Squamous Cell Carcinoma	K601Q	Missense_Mutation	SNP	Diploid	Somatic	16	23690052	23690052	A	C	16:g.23690052A>C		0.13		30	202			223
PLK1	Colorectal Adenocarcinoma (TCGA, Nature 2012)	TCGA-AG-A002-01		Rectal Adenocarcinoma	S326L	Missense_Mutation	SNP	Diploid	Somatic	16	23695351	23695351	C	T	16:g.23695351C>T	ENST00000300093.4:c.977C>T							9901
PLK1	Colorectal Adenocarcinoma (TCGA, Nature 2012)	TCGA-A6-2676-01		Colorectal Adenocarcinoma	G422R	Missense_Mutation	SNP	Diploid	Somatic	16	23700060	23700060	G	C	16:g.23700060G>C	ENST00000300093.4:c.1264G>C							596
PLK1	Colorectal Adenocarcinoma (TCGA, Nature 2012)	TCGA-AA-3672-01		Colon Adenocarcinoma	R563H	Missense_Mutation	SNP	Diploid	Somatic	16	23701260	23701260	G	A	16:g.23701260G>A	ENST00000300093.4:c.1688G>A							1361
PLK1	Colorectal Adenocarcinoma (TCGA, Nature 2012)	TCGA-AA-A00R-01		Colon Adenocarcinoma	D233G	Missense_Mutation	SNP	Diploid	Somatic	16	23692355	23692355	A	G	16:g.23692355A>G	ENST00000300093.4:c.698A>G							304
PLK1	Colorectal Adenocarcinoma (TCGA, Nature 2012)	TCGA-AA-A01P-01		Colon Adenocarcinoma	L319M	Missense_Mutation	SNP	Diploid	Somatic	16	23695329	23695329	C	A	16:g.23695329C>A	ENST00000300093.4:c.955C>A							388
PLK1	Colorectal Adenocarcinoma (TCGA, Nature 2012)	TCGA-AG-A002-01		Rectal Adenocarcinoma	R169Q	Missense_Mutation	SNP	Diploid	Somatic	16	23691502	23691502	G	A	16:g.23691502G>A	ENST00000300093.4:c.506G>A							9901
PLK1	Lung Adenocarcinoma (TCGA, Firehose Legacy)	TCGA-05-4398-01		Lung Adenocarcinoma	R313H	Missense_Mutation	SNP	Gain	Somatic	16	23695312	23695312	G	A	16:g.23695312G>A	ENST00000300093.4:c.938G>A	0.1		43	407			677
PLK1	Lung Adenocarcinoma (TCGA, Firehose Legacy)	TCGA-78-7150-01		Lung Adenocarcinoma	R48H	Missense_Mutation	SNP	Diploid	Somatic	16	23690396	23690396	G	A	16:g.23690396G>A	ENST00000300093.4:c.143G>A	0.5		11	11			349
PLK1	Lung Adenocarcinoma (TCGA, Firehose Legacy)	TCGA-44-7672-01		Lung Adenocarcinoma	R154L	Missense_Mutation	SNP	Diploid	Somatic	16	23691457	23691457	G	T	16:g.23691457G>T	ENST00000300093.4:c.461G>T	0.14		7	43			136
PLK1	Colorectal Adenocarcinoma (DFCI, Cell Reports 2016)	coadread_dfci_2016_92		Colorectal Adenocarcinoma	S326L	Missense_Mutation	SNP		NA	16	23695351	23695351	C	T	16:g.23695351C>T	ENST00000300093.4:c.977C>T							994
PLK1	Colorectal Adenocarcinoma (DFCI, Cell Reports 2016)	coadread_dfci_2016_344		Colorectal Adenocarcinoma	S326L	Missense_Mutation	SNP		NA	16	23695351	23695351	C	T	16:g.23695351C>T	ENST00000300093.4:c.977C>T							294
PLK1	Colorectal Adenocarcinoma (DFCI, Cell Reports 2016)	coadread_dfci_2016_390		Colorectal Adenocarcinoma	R557W	Missense_Mutation	SNP		NA	16	23701241	23701241	C	T	16:g.23701241C>T	ENST00000300093.4:c.1669C>T							894
PLK1	Colorectal Adenocarcinoma (DFCI, Cell Reports 2016)	coadread_dfci_2016_1762		Colorectal Adenocarcinoma	R579Q	Missense_Mutation	SNP		NA	16	23701308	23701308	G	A	16:g.23701308G>A	ENST00000300093.4:c.1736G>A							941
PLK1	Colorectal Adenocarcinoma (DFCI, Cell Reports 2016)	coadread_dfci_2016_360138		Colorectal Adenocarcinoma	R356Q	Missense_Mutation	SNP		NA	16	23698820	23698820	G	A	16:g.23698820G>A	ENST00000300093.4:c.1067G>A							144
PLK1	Colorectal Adenocarcinoma (DFCI, Cell Reports 2016)	coadread_dfci_2016_3506		Colorectal Adenocarcinoma	R356Q	Missense_Mutation	SNP		NA	16	23698820	23698820	G	A	16:g.23698820G>A	ENST00000300093.4:c.1067G>A							115
PLK1	Colorectal Adenocarcinoma (DFCI, Cell Reports 2016)	coadread_dfci_2016_3640		Colorectal Adenocarcinoma	R483C	Missense_Mutation	SNP		NA	16	23700836	23700836	C	T	16:g.23700836C>T	ENST00000300093.4:c.1447C>T							1186
PLK1	Colorectal Adenocarcinoma (DFCI, Cell Reports 2016)	coadread_dfci_2016_3676		Colorectal Adenocarcinoma	R392C	Missense_Mutation	SNP		NA	16	23698927	23698927	C	T	16:g.23698927C>T	ENST00000300093.4:c.1174C>T							761
PLK1	Colorectal Adenocarcinoma (DFCI, Cell Reports 2016)	coadread_dfci_2016_407		Colorectal Adenocarcinoma	R584H	Missense_Mutation	SNP		NA	16	23701323	23701323	G	A	16:g.23701323G>A	ENST00000300093.4:c.1751G>A							535
PLK1	Colorectal Adenocarcinoma (DFCI, Cell Reports 2016)	coadread_dfci_2016_4538		Colorectal Adenocarcinoma	R175Q	Missense_Mutation	SNP		NA	16	23691520	23691520	G	A	16:g.23691520G>A	ENST00000300093.4:c.524G>A							321
PLK1	Colorectal Adenocarcinoma (DFCI, Cell Reports 2016)	coadread_dfci_2016_1160		Colorectal Adenocarcinoma	E189G	Missense_Mutation	SNP		NA	16	23691562	23691562	A	G	16:g.23691562A>G	ENST00000300093.4:c.566A>G							223
PLK1	Colorectal Adenocarcinoma (DFCI, Cell Reports 2016)	coadread_dfci_2016_3021		Colorectal Adenocarcinoma	R337Q	Missense_Mutation	SNP		NA	16	23695384	23695384	G	A	16:g.23695384G>A	ENST00000300093.4:c.1010G>A							2253
PLK1	Colorectal Adenocarcinoma (DFCI, Cell Reports 2016)	coadread_dfci_2016_213		Colorectal Adenocarcinoma	R337Q	Missense_Mutation	SNP		NA	16	23695384	23695384	G	A	16:g.23695384G>A	ENST00000300093.4:c.1010G>A							200
PLK1	Colorectal Adenocarcinoma (DFCI, Cell Reports 2016)	coadread_dfci_2016_504		Colorectal Adenocarcinoma	R337Q	Missense_Mutation	SNP		NA	16	23695384	23695384	G	A	16:g.23695384G>A	ENST00000300093.4:c.1010G>A							166
PLK1	Colorectal Adenocarcinoma (DFCI, Cell Reports 2016)	coadread_dfci_2016_2269		Colorectal Adenocarcinoma	F230L	Missense_Mutation	SNP		NA	16	23692347	23692347	C	A	16:g.23692347C>A	ENST00000300093.4:c.690C>A							4328
PLK1	Colorectal Adenocarcinoma (DFCI, Cell Reports 2016)	coadread_dfci_2016_251808		Colorectal Adenocarcinoma	R95S	Missense_Mutation	SNP		NA	16	23690538	23690538	G	T	16:g.23690538G>T	ENST00000300093.4:c.285G>T							98
PLK1	Colorectal Adenocarcinoma (DFCI, Cell Reports 2016)	coadread_dfci_2016_3225		Colorectal Adenocarcinoma	G367V	Missense_Mutation	SNP		NA	16	23698853	23698853	G	T	16:g.23698853G>T	ENST00000300093.4:c.1100G>T							1489
PLK1	Colorectal Adenocarcinoma (DFCI, Cell Reports 2016)	coadread_dfci_2016_354207		Colorectal Adenocarcinoma	A549D	Missense_Mutation	SNP		NA	16	23701218	23701218	C	A	16:g.23701218C>A	ENST00000300093.4:c.1646C>A							139
PLK1	Colorectal Adenocarcinoma (DFCI, Cell Reports 2016)	coadread_dfci_2016_3632		Colorectal Adenocarcinoma	R392H	Missense_Mutation	SNP		NA	16	23698928	23698928	G	A	16:g.23698928G>A	ENST00000300093.4:c.1175G>A							149
PLK1	Esophageal Cancer-TRAP Project (MSK, Lancet Oncol 2020)	P-0029722-T01-WES		Esophagogastric Adenocarcinoma	N533K	Missense_Mutation	SNP		NA	16	23700988	23700988	C	A	16:g.23700988C>A	ENST00000300093.4:c.1599C>A	0.05		6	104		62	155
PLK1	Uterine Carcinosarcoma/Uterine Malignant Mixed Mullerian Tumor (TCGA, GDC)	TCGA-QM-A5NM-01		Uterine Carcinosarcoma/Uterine Malignant Mixed Mullerian Tumor	R516C	Missense_Mutation	SNP	Gain	Somatic	16	23689614	23689614	C	T	16:g.23689614C>T		0.42		22	30			45
PLK1	Uterine Carcinosarcoma (TCGA, Firehose Legacy)	TCGA-QM-A5NM-01		Uterine Carcinosarcoma/Uterine Malignant Mixed Mullerian Tumor	R516C	Missense_Mutation	SNP	Gain	Somatic	16	23700935	23700935	C	T	16:g.23700935C>T	ENST00000300093.4:c.1546C>T	0.42		21	29			51
PLK1	Skin Cutaneous Melanoma(Broad, Cancer Discov 2014)	Pat_41_Post		Melanoma	V201I	Missense_Mutation	SNP		NA	16	23692258	23692258	G	A	16:g.23692258G>A	ENST00000300093.4:c.601G>A	0.08		23	248			5835
PLK1	Uterine Carcinosarcoma (Johns Hopkins, Nat Commun 2014)	MM10T		Uterine Carcinosarcoma/Uterine Malignant Mixed Mullerian Tumor	V190M	Missense_Mutation	SNP		NA	16	23691564	23691564	G	A	16:g.23691564G>A	ENST00000300093.4:c.568G>A							76
PLK1	Liver Hepatocellular Carcinoma (TCGA, Firehose Legacy)	TCGA-BD-A2L6-01		Hepatocellular Carcinoma	D429H	Missense_Mutation	SNP	Diploid	Somatic	16	23700573	23700573	G	C	16:g.23700573G>C	ENST00000300093.4:c.1285G>C	0.13		29	197		135	66
PLK1	Skin Cutaneous Melanoma (TCGA, Firehose Legacy)	TCGA-ER-A2NH-06		Cutaneous Melanoma	S326L	Missense_Mutation	SNP	Diploid	Somatic	16	23695351	23695351	C	T	16:g.23695351C>T	ENST00000300093.4:c.977C>T	0.24		24	77			256
PLK1	Skin Cutaneous Melanoma (TCGA, Firehose Legacy)	TCGA-EE-A3JB-06		Cutaneous Melanoma	S326L	Missense_Mutation	SNP	Diploid	Somatic	16	23695351	23695351	C	T	16:g.23695351C>T	ENST00000300093.4:c.977C>T	0.24		45	146			532
PLK1	Skin Cutaneous Melanoma (TCGA, Firehose Legacy)	TCGA-FS-A1ZT-06		Cutaneous Melanoma	P509S	Missense_Mutation	SNP	ShallowDel	Somatic	16	23700914	23700914	C	T	16:g.23700914C>T	ENST00000300093.4:c.1525C>T	0.15		5	29			147
PLK1	Skin Cutaneous Melanoma (TCGA, Firehose Legacy)	TCGA-EB-A5UN-06		Cutaneous Melanoma	P323L	Missense_Mutation	SNP		Somatic	16	23695342	23695342	C	T	16:g.23695342C>T	ENST00000300093.4:c.968C>T	0.23		44	147
PLK1	Skin Cutaneous Melanoma (TCGA, Firehose Legacy)	TCGA-EB-A431-01		Melanoma	L525F	Missense_Mutation	SNP		Somatic	16	23700962	23700962	C	T	16:g.23700962C>T	ENST00000300093.4:c.1573C>T	0.1		3	26
PLK1	Lymphoid Neoplasm Diffuse Large B-cell Lymphoma (TCGA, Firehose Legacy)	TCGA-G8-6906-01		Diffuse Large B-Cell Lymphoma	R581C	Missense_Mutation	SNP		Somatic	16	23701313	23701313	C	T	16:g.23701313C>T	ENST00000300093.4:c.1741C>T	0.36		18	32		51
PLK1	Pan-Lung Cancer (TCGA, Nat Genet 2016)	TCGA-98-A538-01		Lung Squamous Cell Carcinoma	D233Y	Missense_Mutation	SNP		Somatic	16	23692354	23692354	G	T	16:g.23692354G>T	ENST00000300093.4:c.697G>T	0.12		22	167		165
PLK1	Pan-Lung Cancer (TCGA, Nat Genet 2016)	TCGA-56-8307-01		Lung Squamous Cell Carcinoma	H117Y	Missense_Mutation	SNP		Somatic	16	23690602	23690602	C	T	16:g.23690602C>T	ENST00000300093.4:c.349C>T	0.29		24	60		78
PLK1	Pan-Lung Cancer (TCGA, Nat Genet 2016)	TCGA-37-3789-01		Lung Squamous Cell Carcinoma	S595L	Missense_Mutation	SNP		Somatic	16	23701356	23701356	C	T	16:g.23701356C>T	ENST00000300093.4:c.1784C>T	0.21		5	19		28
PLK1	Pan-Lung Cancer (TCGA, Nat Genet 2016)	TCGA-05-4398-01		Lung Adenocarcinoma	R313H	Missense_Mutation	SNP		Somatic	16	23695312	23695312	G	A	16:g.23695312G>A	ENST00000300093.4:c.938G>A	0.1		43	407		377
PLK1	Pan-Lung Cancer (TCGA, Nat Genet 2016)	TCGA-99-8028-01		Lung Adenocarcinoma	R293H	Missense_Mutation	SNP		Somatic	16	23695252	23695252	G	A	16:g.23695252G>A	ENST00000300093.4:c.878G>A	0.05		30	610		758
PLK1	Pan-Lung Cancer (TCGA, Nat Genet 2016)	LUAD-B00523-Tumor		Lung Adenocarcinoma	N598Y	Missense_Mutation	SNP		Somatic	16	23701364	23701364	A	T	16:g.23701364A>T	ENST00000300093.4:c.1792A>T	0.14		7	43		56
PLK1	Pan-Lung Cancer (TCGA, Nat Genet 2016)	LUAD-B01811-Tumor		Lung Adenocarcinoma	P151L	Missense_Mutation	SNP		Somatic	16	23691448	23691448	C	T	16:g.23691448C>T	ENST00000300093.4:c.452C>T	0.38		23	38		69
PLK1	Pan-Lung Cancer (TCGA, Nat Genet 2016)	TCGA-78-7150-01		Lung Adenocarcinoma	R48H	Missense_Mutation	SNP		Somatic	16	23690396	23690396	G	A	16:g.23690396G>A	ENST00000300093.4:c.143G>A	0.5		11	11		36
PLK1	Pan-Lung Cancer (TCGA, Nat Genet 2016)	TCGA-44-7672-01		Lung Adenocarcinoma	R154L	Missense_Mutation	SNP		Somatic	16	23691457	23691457	G	T	16:g.23691457G>T	ENST00000300093.4:c.461G>T	0.14		7	43		53
PLK1	Pan-Lung Cancer (TCGA, Nat Genet 2016)	TCGA-38-4625-01		Lung Adenocarcinoma	S335C	Missense_Mutation	SNP		Somatic	16	23695377	23695377	A	T	16:g.23695377A>T	ENST00000300093.4:c.1003A>T	0.13		25	171		134
PLK1	Pan-Lung Cancer (TCGA, Nat Genet 2016)	TCGA-63-A5MB-01		Lung Squamous Cell Carcinoma	E501K	Missense_Mutation	SNP		Somatic	16	23700890	23700890	G	A	16:g.23700890G>A	ENST00000300093.4:c.1501G>A	0.13		8	54		75
PLK1	Pan-Lung Cancer (TCGA, Nat Genet 2016)	LUAD-2GUGK-Tumor		Lung Adenocarcinoma	N297S	Missense_Mutation	SNP		Somatic	16	23695264	23695264	A	G	16:g.23695264A>G	ENST00000300093.4:c.890A>G	0.08	0.0023	35	394	1	441
PLK1	Esophageal Adenocarcinoma (TCGA, PanCancer Atlas)	TCGA-L5-A8NM-01		Esophageal Adenocarcinoma	R293C	Missense_Mutation	SNP		.	16	23695251	23695251	C	T	16:g.23695251C>T	ENST00000300093.4:c.877C>T	0.2		14	56		56
PLK1	Uterine Corpus Endometrial Carcinoma (TCGA, Nature 2013)	TCGA-AP-A056-01		Uterine Endometrioid Carcinoma	A520T	Missense_Mutation	SNP		Somatic	16	23700947	23700947	G	A	16:g.23700947G>A	ENST00000300093.4:c.1558G>A	0.29		12	29		41
PLK1	Uterine Corpus Endometrial Carcinoma (TCGA, Nature 2013)	TCGA-AP-A051-01		Uterine Endometrioid Carcinoma	P250H	Missense_Mutation	SNP		Somatic	16	23693411	23693411	C	A	16:g.23693411C>A	ENST00000300093.4:c.749C>A	0.28	0.0028	54	139	1	359
PLK1	Uterine Corpus Endometrial Carcinoma (TCGA, Nature 2013)	TCGA-AX-A05Z-01		Uterine Endometrioid Carcinoma	F304V	Missense_Mutation	SNP		Somatic	16	23695284	23695284	T	G	16:g.23695284T>G	ENST00000300093.4:c.910T>G	0.22		107	377		437
PLK1	Uterine Corpus Endometrial Carcinoma (TCGA, Nature 2013)	TCGA-A5-A0GA-01		Uterine Endometrioid Carcinoma	T341I	Missense_Mutation	SNP		Somatic	16	23695396	23695396	C	T	16:g.23695396C>T	ENST00000300093.4:c.1022C>T	0.25		108	323		187
PLK1	Lung Adenocarcinoma Met Organotropism (MSK, Cancer Cell 2023)	P-0020761-T01-WES		Lung Adenocarcinoma	D74N	Missense_Mutation	SNP		NA	16	23690473	23690473	G	A	16:g.23690473G>A	ENST00000300093.4:c.220G>A	0.09		13	127		105
PLK1	Lung Adenocarcinoma Met Organotropism (MSK, Cancer Cell 2023)	P-0033700-T02-WES		Lung Adenocarcinoma	R175G	Missense_Mutation	SNP		NA	16	23691519	23691519	C	G	16:g.23691519C>G	ENST00000300093.4:c.523C>G	0.07		12	151		51
PLK1	Lung Adenocarcinoma Met Organotropism (MSK, Cancer Cell 2023)	P-0025245-T01-WES		Lung Adenocarcinoma	V370A	Missense_Mutation	SNP		NA	16	23698862	23698862	T	C	16:g.23698862T>C	ENST00000300093.4:c.1109T>C	0.12		22	158		82
PLK1	Lung Adenocarcinoma Met Organotropism (MSK, Cancer Cell 2023)	P-0025245-T01-WES		Lung Adenocarcinoma	R441H	Missense_Mutation	SNP		NA	16	23700610	23700610	G	A	16:g.23700610G>A	ENST00000300093.4:c.1322G>A	0.18		42	189		116
PLK1	Lung Adenocarcinoma Met Organotropism (MSK, Cancer Cell 2023)	P-0020874-T01-WES		Lung Adenocarcinoma	H524P	Missense_Mutation	SNP		NA	16	23700960	23700960	A	C	16:g.23700960A>C	ENST00000300093.4:c.1571A>C	0.26		41	114		80
PLK1	Pancreatic Adenocarcinoma (QCMG, Nature 2016)	ICGC_0076		Pancreatic Adenocarcinoma	L511I	Missense_Mutation	SNP		Somatic	16	23700920	23700920	C	A	16:g.23700920C>A	ENST00000300093.4:c.1531C>A
PLK1	Pancreatic Adenocarcinoma (QCMG, Nature 2016)	ICGC_0286		Pancreatic Adenocarcinoma	L490W	Missense_Mutation	SNP		Somatic	16	23700858	23700858	T	G	16:g.23700858T>G	ENST00000300093.4:c.1469T>G
PLK1	Chronic Lymphocytic Leukemia (Broad, Nature 2015)	DFCI-CLL088-Tumor		Chronic Lymphocytic Leukemia/Small Lymphocytic Lymphoma	V222L	Missense_Mutation	SNP		NA	16	23692321	23692321	G	T	16:g.23692321G>T	ENST00000300093.4:c.664G>T	0.17		62	296
PLK1	Endometrial Carcinoma (CPTAC, Cell 2020)	C3N-00377		Endometrial Carcinoma	R392C	Missense_Mutation	SNP		NA	16	23698927	23698927	C	T	16:g.23698927C>T	ENST00000300093.4:c.1174C>T	0.28		23	60		98
PLK1	Endometrial Carcinoma (CPTAC, Cell 2020)	C3L-00586		Endometrial Carcinoma	K480N	Missense_Mutation	SNP		NA	16	23700829	23700829	A	C	16:g.23700829A>C	ENST00000300093.4:c.1440A>C	0.06		6	101		113
PLK1	The Metastatic Breast Cancer Project (Archived, 2020)	MBC-MBCProject_BVHET8iq-Tumor-SM-CGLGD		Breast Invasive Ductal Carcinoma	E231K	Missense_Mutation	SNP		Somatic	16	23692348	23692348	G	A	16:g.23692348G>A	ENST00000300093.4:c.691G>A	0.27		91	251
PLK1	Skin Cutaneous Melanoma (Broad, Cell 2012)	MEL-Ma-Mel-114		Cutaneous Melanoma	S326L	Missense_Mutation	SNP		NA	16	23695351	23695351	C	T	16:g.23695351C>T	ENST00000300093.4:c.977C>T
PLK1	Skin Cutaneous Melanoma (Broad, Cell 2012)	ME014		Cutaneous Melanoma	R293S	Missense_Mutation	SNP		NA	16	23695251	23695251	C	A	16:g.23695251C>A	ENST00000300093.4:c.877C>A
PLK1	Skin Cutaneous Melanoma (Broad, Cell 2012)	MEL-Ma-Mel-119		Cutaneous Melanoma	P276L	Missense_Mutation	DNP		NA	16	23695201	23695202	CC	TT	16:g.23695201_23695202delinsTT	ENST00000300093.4:c.827_828delinsTT
PLK1	Rectal Adenocarcinoma (TCGA, GDC)	TCGA-AG-A002-01		Rectal Adenocarcinoma	R169Q	Missense_Mutation	SNP		Somatic	16	23680181	23680181	G	A	16:g.23680181G>A		0.31		34	74
PLK1	Rectal Adenocarcinoma (TCGA, GDC)	TCGA-AG-A002-01		Rectal Adenocarcinoma	S326L	Missense_Mutation	SNP		Somatic	16	23684030	23684030	C	T	16:g.23684030C>T		0.42		116	159
PLK1	Rectal Adenocarcinoma (TCGA, GDC)	TCGA-AH-6644-01		Rectal Adenocarcinoma	H110R	Missense_Mutation	SNP		Somatic	16	23679261	23679261	A	G	16:g.23679261A>G		0.37		22	37
PLK1	Ewing Sarcoma (Institut Curie, Cancer Discov 2014)	IC149		Ewing Sarcoma	R599C	Missense_Mutation	SNP		NA	16	23701367	23701367	C	T	16:g.23701367C>T	ENST00000300093.4:c.1795C>T	0.32		12	25		26
PLK1	Chronic Lymphocytic Leukemia (Broad, Nature Genetics 2022)	CRC-0011		Chronic Lymphocytic Leukemia/Small Lymphocytic Lymphoma	V222L	Missense_Mutation	SNP		NA	16	23692321	23692321	G	T	16:g.23692321G>T	ENST00000300093.4:c.664G>T	0.21		22	83		648
PLK1	Chronic Lymphocytic Leukemia (Broad, Nature Genetics 2022)	SCLL-0355		Chronic Lymphocytic Leukemia/Small Lymphocytic Lymphoma	S487R	Missense_Mutation	SNP		NA	16	23700850	23700850	C	A	16:g.23700850C>A	ENST00000300093.4:c.1461C>A	0.04		3	67		155
PLK1	Diffuse Glioma (GLASS Consortium, Nature 2019)	TCGA-14-1402-R1		Glioblastoma	R392C	Missense_Mutation	SNP		NA	16	23698927	23698927	C	T	16:g.23698927C>T	ENST00000300093.4:c.1174C>T	0.05		4	71
PLK1	Diffuse Glioma (GLASS Consortium, Nature 2019)	GLSS-HF-2869-R3		Glioblastoma	R584H	Missense_Mutation	SNP		NA	16	23701323	23701323	G	A	16:g.23701323G>A	ENST00000300093.4:c.1751G>A	0.35		40	73
PLK1	Diffuse Glioma (GLASS Consortium, Nature 2019)	GLSS-SF-0001-R1		Glioblastoma	D402N	Missense_Mutation	SNP		NA	16	23700000	23700000	G	A	16:g.23700000G>A	ENST00000300093.4:c.1204G>A	0.24		12	39
PLK1	Diffuse Glioma (GLASS Consortium, Nature 2019)	GLSS-DK-0008-TP		Diffuse Glioma	R512Q	Missense_Mutation	SNP		NA	16	23700924	23700924	G	A	16:g.23700924G>A	ENST00000300093.4:c.1535G>A	0.41		31	45
PLK1	Diffuse Glioma (GLASS Consortium, Nature 2019)	GLSS-DK-0008-R1		Diffuse Glioma	R512Q	Missense_Mutation	SNP		NA	16	23700924	23700924	G	A	16:g.23700924G>A	ENST00000300093.4:c.1535G>A	0.28		17	44
PLK1	Metastatic Melanoma (DFCI, Science 2015)	Pat138		Cutaneous Melanoma	N275S	Missense_Mutation	SNP		Somatic	16	23695198	23695198	A	G	16:g.23695198A>G	ENST00000300093.4:c.824A>G	0.06		46	784		459
PLK1	Breast Invasive Carcinoma (TCGA, Cell 2015)	TCGA-A8-A094-01		Breast Invasive Ductal Carcinoma	L244F	Missense_Mutation	SNP		NA	16	23693394	23693394	G	C	16:g.23693394G>C	ENST00000300093.4:c.732G>C	0.31		52	114		213
PLK1	Breast Invasive Carcinoma (TCGA, Cell 2015)	TCGA-A8-A09G-01		Breast Mixed Ductal and Lobular Carcinoma	P220A	Missense_Mutation	SNP		NA	16	23692315	23692315	C	G	16:g.23692315C>G	ENST00000300093.4:c.658C>G	0.31		63	143		201
PLK1	Stomach Adenocarcinoma (Pfizer and UHK, Nat Genet 2014)	pfg008T		Stomach Adenocarcinoma	F305I	Missense_Mutation	SNP		NA	16	23695287	23695287	T	A	16:g.23695287T>A	ENST00000300093.4:c.913T>A	0.29		32	79		102
PLK1	Stomach Adenocarcinoma (Pfizer and UHK, Nat Genet 2014)	pfg127T		Stomach Adenocarcinoma	I70N	Missense_Mutation	SNP		NA	16	23690462	23690462	T	A	16:g.23690462T>A	ENST00000300093.4:c.209T>A	0.39		42	67		57
PLK1	Hepatocellular Carcinomas (INSERM, Nat Genet 2015)	CHC218T		Hepatocellular Carcinoma	K146R	Missense_Mutation	SNP		NA	16	23691433	23691433	A	G	16:g.23691433A>G	ENST00000300093.4:c.437A>G
PLK1	CNS/Brain Cancer (CPTAC, GDC)	C3L-02504-01		CNS/Brain	D416Y	Missense_Mutation	SNP		Somatic	16	23688721	23688721	G	T	16:g.23688721G>T		0.39		133	209
PLK1	Metastatic Prostate Adenocarcinoma (SU2C/PCF Dream Team, PNAS 2019)	SC_9183_T		Prostate Adenocarcinoma	R500H	Missense_Mutation	SNP		Somatic	16	23700888	23700888	G	A	16:g.23700888G>A	ENST00000300093.4:c.1499G>A	0.34		139	275
PLK1	Metastatic Prostate Adenocarcinoma (SU2C/PCF Dream Team, PNAS 2019)	WCM650_Z1		Prostate Adenocarcinoma	A583T	Missense_Mutation	SNP		NA	16	23701319	23701319	G	A	16:g.23701319G>A	ENST00000300093.4:c.1747G>A	0.49		59	61
PLK1	Metastatic Prostate Adenocarcinoma (SU2C/PCF Dream Team, PNAS 2019)	SC_9008-Tumor		Prostate Adenocarcinoma	G458S	Missense_Mutation	SNP		Somatic	16	23700660	23700660	G	A	16:g.23700660G>A	ENST00000300093.4:c.1372G>A	0.04		19	518
PLK1	Metastatic Prostate Adenocarcinoma (SU2C/PCF Dream Team, PNAS 2019)	SC_9081-TM		Prostate Adenocarcinoma	V550M	Missense_Mutation	SNP		Somatic	16	23701220	23701220	G	A	16:g.23701220G>A	ENST00000300093.4:c.1648G>A	0.43		318	419
PLK1	Metastatic Prostate Adenocarcinoma (SU2C/PCF Dream Team, PNAS 2019)	SC_9163_Tumor		Prostate Adenocarcinoma	R507W	Missense_Mutation	SNP		Somatic	16	23700908	23700908	C	T	16:g.23700908C>T	ENST00000300093.4:c.1519C>T	0.46		155	184
PLK1	Diffuse Large B-Cell Lymphoma, NOS (TCGA, GDC)	TCGA-G8-6906-01		Diffuse Large B-Cell Lymphoma, NOS	R581C	Missense_Mutation	SNP		Somatic	16	23689992	23689992	C	T	16:g.23689992C>T		0.37		18	31
PLK1	Cervical Squamous Cell Carcinoma (TCGA, GDC)	TCGA-UC-A7PG-01		Cervical Squamous Cell Carcinoma	I263M	Missense_Mutation	SNP		Somatic	16	23682130	23682130	C	G	16:g.23682130C>G		0.18		8	37
PLK1	Melanomas (TCGA, Cell 2015)	TCGA-EE-A3JB-06		Cutaneous Melanoma	S326L	Missense_Mutation	SNP		Somatic	16	23695351	23695351	C	T	16:g.23695351C>T	ENST00000300093.4:c.977C>T	0.24		45	146
PLK1	Melanomas (TCGA, Cell 2015)	TCGA-ER-A2NH-06		Cutaneous Melanoma	S326L	Missense_Mutation	SNP		Somatic	16	23695351	23695351	C	T	16:g.23695351C>T	ENST00000300093.4:c.977C>T	0.24		24	77
PLK1	Melanomas (TCGA, Cell 2015)	TCGA-FS-A1ZT-06		Cutaneous Melanoma	P509S	Missense_Mutation	SNP		Somatic	16	23700914	23700914	C	T	16:g.23700914C>T	ENST00000300093.4:c.1525C>T	0.15		5	29
PLK1	Melanomas (TCGA, Cell 2015)	TCGA-EB-A5UN-06		Cutaneous Melanoma	P323L	Missense_Mutation	SNP		Somatic	16	23695342	23695342	C	T	16:g.23695342C>T	ENST00000300093.4:c.968C>T	0.23		44	147
PLK1	Melanomas (TCGA, Cell 2015)	TCGA-EB-A431-01		Cutaneous Melanoma	L525F	Missense_Mutation	SNP		Somatic	16	23700962	23700962	C	T	16:g.23700962C>T	ENST00000300093.4:c.1573C>T	0.1		3	26
PLK1	Colon Cancer (Sidra-LUMC AC-ICAM, Nat Med 2023)	SER-SILU-CC-P0114-PT-01		Colon Adenocarcinoma	R579W	Missense_Mutation	SNP		NA	16	23701307	23701307	C	T	16:g.23701307C>T	ENST00000300093.4:c.1735C>T	0.24		49	157		111
PLK1	Colon Cancer (Sidra-LUMC AC-ICAM, Nat Med 2023)	SER-SILU-CC-P0225-PT-01		Colon Adenocarcinoma	G24R	Missense_Mutation	SNP		NA	16	23690323	23690323	G	A	16:g.23690323G>A	ENST00000300093.4:c.70G>A	0.27		34	94		44
PLK1	Colon Cancer (Sidra-LUMC AC-ICAM, Nat Med 2023)	SER-SILU-CC-P0270-PT-01		Colon Adenocarcinoma	G433E	Missense_Mutation	SNP		NA	16	23700586	23700586	G	A	16:g.23700586G>A	ENST00000300093.4:c.1298G>A	0.11		11	86		53
PLK1	Colon Cancer (Sidra-LUMC AC-ICAM, Nat Med 2023)	SER-SILU-CC-P0372-PT-01		Colon Adenocarcinoma	Q426P	Missense_Mutation	SNP		NA	16	23700565	23700565	A	C	16:g.23700565A>C	ENST00000300093.4:c.1277A>C	0.16	0.02	20	103	1	51
PLK1	Colon Cancer (Sidra-LUMC AC-ICAM, Nat Med 2023)	SER-SILU-CC-P0384-PT-01		Colon Adenocarcinoma	R154Q	Missense_Mutation	SNP		NA	16	23691457	23691457	G	A	16:g.23691457G>A	ENST00000300093.4:c.461G>A	0.25		52	156		66
PLK1	Colon Cancer (Sidra-LUMC AC-ICAM, Nat Med 2023)	SER-SILU-CC-P0404-PT-01		Colon Adenocarcinoma	A400V	Missense_Mutation	SNP		NA	16	23699995	23699995	C	T	16:g.23699995C>T	ENST00000300093.4:c.1199C>T	0.27		40	108		66
PLK1	Colon Cancer (Sidra-LUMC AC-ICAM, Nat Med 2023)	SER-SILU-CC-P0053-PT-01		Colon Adenocarcinoma	R52C	Missense_Mutation	SNP	Diploid	NA	16	23690407	23690407	C	T	16:g.23690407C>T	ENST00000300093.4:c.154C>T	0.24		37	115		100	1288
PLK1	Chronic Lymphocytic Leukemia (Broad, Cell 2013)	CLL088		Chronic Lymphocytic Leukemia/Small Lymphocytic Lymphoma	V222L	Missense_Mutation	SNP		Somatic	16	23692321	23692321	G	T	16:g.23692321G>T	ENST00000300093.4:c.664G>T
PLK1	Esophageal Carcinoma (TCGA, Nature 2017)	TCGA-HU-A4GQ-01		Esophagogastric Cancer	R500H	Missense_Mutation	SNP		Somatic	16	23700888	23700888	G	A	16:g.23700888G>A	ENST00000300093.4:c.1499G>A	0.16		9	48		87
PLK1	Esophageal Carcinoma (TCGA, Nature 2017)	TCGA-L5-A8NM-01		Esophageal Adenocarcinoma	R293C	Missense_Mutation	SNP		Somatic	16	23695251	23695251	C	T	16:g.23695251C>T	ENST00000300093.4:c.877C>T	0.2		15	60		61
PLK1	Esophageal Carcinoma (TCGA, Nature 2017)	TCGA-L5-A8NF-01		Esophageal Adenocarcinoma	E140D	Missense_Mutation	SNP		Somatic	16	23691416	23691416	G	T	16:g.23691416G>T	ENST00000300093.4:c.420G>T	0.07		4	57		52
PLK1	Esophageal Carcinoma (TCGA, Nature 2017)	TCGA-CG-4442-01		Esophagogastric Cancer	Y582C	Missense_Mutation	SNP		Somatic	16	23701317	23701317	A	G	16:g.23701317A>G	ENST00000300093.4:c.1745A>G	0.27		40	107		94
PLK1	Esophageal Carcinoma (TCGA, Nature 2017)	TCGA-BR-8682-01		Esophagogastric Cancer	D376G	Missense_Mutation	SNP		Somatic	16	23698880	23698880	A	G	16:g.23698880A>G	ENST00000300093.4:c.1127A>G	0.07		9	126		153
PLK1	Esophageal Carcinoma (TCGA, Nature 2017)	TCGA-BR-4280-01		Esophagogastric Cancer	R337W	Missense_Mutation	SNP		Somatic	16	23695383	23695383	C	T	16:g.23695383C>T	ENST00000300093.4:c.1009C>T	0.26		33	94		142
PLK1	Esophageal Carcinoma (TCGA, Nature 2017)	TCGA-SW-A7EA-01		Esophagogastric Cancer	K208E	Missense_Mutation	SNP		Somatic	16	23692279	23692279	A	G	16:g.23692279A>G	ENST00000300093.4:c.622A>G	0.36		36	65		128
PLK1	Esophageal Carcinoma (TCGA, Nature 2017)	TCGA-CG-5721-01		Esophagogastric Cancer	N533S	Missense_Mutation	SNP		Somatic	16	23700987	23700987	A	G	16:g.23700987A>G	ENST00000300093.4:c.1598A>G	0.15		3	17		25
PLK1	Esophageal Carcinoma (TCGA, Nature 2017)	TCGA-MX-A5UJ-01		Esophagogastric Cancer	R500C	Missense_Mutation	SNP		Somatic	16	23700887	23700887	C	T	16:g.23700887C>T	ENST00000300093.4:c.1498C>T	0.18		15	67		60
PLK1	Low-Grade Gliomas (UCSF, Science 2014)	P01_Rec		Glioblastoma	D402N	Missense_Mutation	SNP		NA	16	23700000	23700000	G	A	16:g.23700000G>A	ENST00000300093.4:c.1204G>A	0.23		9	31		32
PLK1	Prostate Adenocarcinoma (MSK/DFCI, Nature Genetics 2018)	SC_9008		Prostate Adenocarcinoma	G458S	Missense_Mutation	SNP		NA	16	23700660	23700660	G	A	16:g.23700660G>A	ENST00000300093.4:c.1372G>A	0.04		19	518
PLK1	Prostate Adenocarcinoma (MSK/DFCI, Nature Genetics 2018)	SC_9081		Prostate Adenocarcinoma	V550M	Missense_Mutation	SNP		NA	16	23701220	23701220	G	A	16:g.23701220G>A	ENST00000300093.4:c.1648G>A	0.43		318	419
PLK1	Prostate Adenocarcinoma (MSK/DFCI, Nature Genetics 2018)	SC_9163		Prostate Adenocarcinoma	R507W	Missense_Mutation	SNP		NA	16	23700908	23700908	C	T	16:g.23700908C>T	ENST00000300093.4:c.1519C>T	0.46		155	184
PLK1	Prostate Adenocarcinoma (MSK/DFCI, Nature Genetics 2018)	TCGA-XK-AAIW-01		Prostate Adenocarcinoma	R456H	Missense_Mutation	SNP		NA	16	23700655	23700655	G	A	16:g.23700655G>A	ENST00000300093.4:c.1367G>A	0.55		26	21
PLK1	Stomach Adenocarcinoma (TCGA, GDC)	TCGA-BR-8285-01		Stomach Adenocarcinoma	D416N	Missense_Mutation	SNP		Somatic	16	23688721	23688721	G	A	16:g.23688721G>A		0.12		20	153
PLK1	Stomach Adenocarcinoma (TCGA, GDC)	TCGA-CG-4442-01		Stomach Adenocarcinoma	Y582C	Missense_Mutation	SNP		Somatic	16	23689996	23689996	A	G	16:g.23689996A>G		0.28		37	95
PLK1	Stomach Adenocarcinoma (TCGA, GDC)	TCGA-CG-5721-01		Stomach Adenocarcinoma	N533S	Missense_Mutation	SNP		Somatic	16	23689666	23689666	A	G	16:g.23689666A>G		0.15		3	17
PLK1	Stomach Adenocarcinoma (TCGA, GDC)	TCGA-HU-8238-01		Stomach Adenocarcinoma	D46N	Missense_Mutation	SNP		Somatic	16	23679068	23679068	G	A	16:g.23679068G>A		0.21		6	22
PLK1	Stomach Adenocarcinoma (TCGA, GDC)	TCGA-HU-A4GQ-01		Stomach Adenocarcinoma	R500H	Missense_Mutation	SNP		Somatic	16	23689567	23689567	G	A	16:g.23689567G>A		0.19		12	51
PLK1	Stomach Adenocarcinoma (TCGA, GDC)	TCGA-MX-A5UJ-01		Stomach Adenocarcinoma	R500C	Missense_Mutation	SNP		Somatic	16	23689566	23689566	C	T	16:g.23689566C>T		0.18		14	63
PLK1	Stomach Adenocarcinoma (TCGA, GDC)	TCGA-RD-A7BT-01		Stomach Adenocarcinoma	D503Y	Missense_Mutation	SNP		Somatic	16	23689575	23689575	G	T	16:g.23689575G>T		0.13		6	42
PLK1	Stomach Adenocarcinoma (TCGA, GDC)	TCGA-RD-A8N5-01		Stomach Adenocarcinoma	L541F	Missense_Mutation	SNP		Somatic	16	23689872	23689872	C	T	16:g.23689872C>T		0.08		4	47
PLK1	Stomach Adenocarcinoma (TCGA, GDC)	TCGA-SW-A7EA-01		Stomach Adenocarcinoma	K208E	Missense_Mutation	SNP		Somatic	16	23680958	23680958	A	G	16:g.23680958A>G		0.35		35	65
PLK1	Stomach Adenocarcinoma (TCGA, GDC)	TCGA-VQ-A8PB-01		Stomach Adenocarcinoma	R95M	Missense_Mutation	SNP		Somatic	16	23679216	23679216	G	T	16:g.23679216G>T		0.29		8	20
PLK1	Stomach Adenocarcinoma (TCGA, GDC)	TCGA-VQ-A91D-01		Stomach Adenocarcinoma	Y510C	Missense_Mutation	SNP		Somatic	16	23689597	23689597	A	G	16:g.23689597A>G		0.41		18	26
PLK1	Cutaneous Squamous Cell Carcinoma (UCSF, NPJ Genom Med 2021)	cscc-ucsf-2021-Sample74		Cutaneous Squamous Cell Carcinoma	S418L	Missense_Mutation	SNP		NA	16	23700049	23700049	C	T	16:g.23700049C>T	ENST00000300093.4:c.1253C>T	0.27		37	100		152
PLK1	Lung Adenocarcinoma (CPTAC, Cell 2020)	C3N-00551		Lung Adenocarcinoma	L566V	Missense_Mutation	SNP		NA	16	23701268	23701268	C	G	16:g.23701268C>G	ENST00000300093.4:c.1696C>G	0.06		16	271		283
PLK1	Lung Adenocarcinoma (CPTAC, Cell 2020)	C3N-00580		Lung Adenocarcinoma	W235L	Missense_Mutation	SNP		NA	16	23692361	23692361	G	T	16:g.23692361G>T	ENST00000300093.4:c.704G>T	0.09	0.0021	19	195	1	476
PLK1	Lung Adenocarcinoma (CPTAC, Cell 2020)	C3N-00294		Lung Adenocarcinoma	V45L	Missense_Mutation	SNP		NA	16	23690386	23690386	G	C	16:g.23690386G>C	ENST00000300093.4:c.133G>C	0.37		36	61		93
PLK1	Lung Adenocarcinoma (CPTAC, Cell 2020)	C3N-01414		Lung Adenocarcinoma	E401K	Missense_Mutation	SNP		NA	16	23699997	23699997	G	A	16:g.23699997G>A	ENST00000300093.4:c.1201G>A	0.19	0.0025	46	195	1	403
PLK1	Mature B-Cell Neoplasms (Simon Fraser University, Blood 2023)	BLGSP-71-06-00071-01B		Burkitt Lymphoma	Y425H	Missense_Mutation	SNP		NA	16	23689240	23689240	T	C	16:g.23689240T>C		0.55		42	34		19
PLK1	Uterine Endometrioid Carcinoma (CPTAC, GDC)	C3L-01913-01		Uterine Endometrioid Carcinoma	E202K	Missense_Mutation	SNP		Somatic	16	23680940	23680940	G	A	16:g.23680940G>A		0.11		26	215
PLK1	Uterine Endometrioid Carcinoma (CPTAC, GDC)	C3L-03264-01		Uterine Endometrioid Carcinoma	A596T	Missense_Mutation	SNP		Somatic	16	23690037	23690037	G	A	16:g.23690037G>A		0.26		61	178
PLK1	Uterine Endometrioid Carcinoma (CPTAC, GDC)	C3N-00377-02		Uterine Endometrioid Carcinoma	R392C	Missense_Mutation	SNP		Somatic	16	23687606	23687606	C	T	16:g.23687606C>T		0.28		23	59
PLK1	Uterine Endometrioid Carcinoma (CPTAC, GDC)	C3N-02027-01		Uterine Endometrioid Carcinoma	P17H	Missense_Mutation	SNP		Somatic	16	23678982	23678982	C	A	16:g.23678982C>A		0.04		10	226
PLK1	Uterine Endometrioid Carcinoma (CPTAC, GDC)	C3N-02372-01		Uterine Endometrioid Carcinoma	F116L	Missense_Mutation	SNP		Somatic	16	23679280	23679280	C	A	16:g.23679280C>A		0.12		15	113
PLK1	Uterine Endometrioid Carcinoma (CPTAC, GDC)	C3N-02994-01		Uterine Endometrioid Carcinoma	V432M	Missense_Mutation	SNP		Somatic	16	23689261	23689261	G	A	16:g.23689261G>A		0.39		23	36
PLK1	Cervical Squamous Cell Carcinoma and Endocervical Adenocarcinoma (TCGA, Firehose Legacy)	TCGA-EA-A50E-01		Cervical Squamous Cell Carcinoma	S326L	Missense_Mutation	SNP		Somatic	16	23695351	23695351	C	T	16:g.23695351C>T	ENST00000300093.4:c.977C>T				49		56
PLK1	Brain Lower Grade Glioma (TCGA, Firehose Legacy)	TCGA-P5-A5F0-01		Oligodendroglioma	A278G	Missense_Mutation	SNP		Somatic	16	23695207	23695207	C	G	16:g.23695207C>G	ENST00000300093.4:c.833C>G	0.09		57	579
PLK1	Colorectal Adenocarcinoma (TCGA, Firehose Legacy)	TCGA-AG-A002-01		Rectal Adenocarcinoma	S326L	Missense_Mutation	SNP		Somatic	16	23695351	23695351	C	T	16:g.23695351C>T	ENST00000300093.4:c.977C>T
PLK1	Colorectal Adenocarcinoma (TCGA, Firehose Legacy)	TCGA-A6-2676-01		Colon Adenocarcinoma	G422R	Missense_Mutation	SNP		Somatic	16	23700060	23700060	G	C	16:g.23700060G>C	ENST00000300093.4:c.1264G>C
PLK1	Colorectal Adenocarcinoma (TCGA, Firehose Legacy)	TCGA-AA-3672-01		Colon Adenocarcinoma	R563H	Missense_Mutation	SNP		Somatic	16	23701260	23701260	G	A	16:g.23701260G>A	ENST00000300093.4:c.1688G>A
PLK1	Colorectal Adenocarcinoma (TCGA, Firehose Legacy)	TCGA-AA-A00R-01		Colon Adenocarcinoma	D233G	Missense_Mutation	SNP		Somatic	16	23692355	23692355	A	G	16:g.23692355A>G	ENST00000300093.4:c.698A>G
PLK1	Colorectal Adenocarcinoma (TCGA, Firehose Legacy)	TCGA-AA-A01P-01		Colon Adenocarcinoma	L319M	Missense_Mutation	SNP		Somatic	16	23695329	23695329	C	A	16:g.23695329C>A	ENST00000300093.4:c.955C>A
PLK1	Colorectal Adenocarcinoma (TCGA, Firehose Legacy)	TCGA-AG-A002-01		Rectal Adenocarcinoma	R169Q	Missense_Mutation	SNP		Somatic	16	23691502	23691502	G	A	16:g.23691502G>A	ENST00000300093.4:c.506G>A
PLK1	Ovarian Serous Cystadenocarcinoma (TCGA, PanCancer Atlas)	TCGA-04-1516-01		Serous Ovarian Cancer	H489Q	Missense_Mutation	SNP		.	16	23700856	23700856	C	G	16:g.23700856C>G	ENST00000300093.4:c.1467C>G	0.42		28	38		97
PLK1	Ovarian Serous Cystadenocarcinoma (TCGA, PanCancer Atlas)	TCGA-09-2044-01		Serous Ovarian Cancer	R158L	Missense_Mutation	SNP		.	16	23691469	23691469	G	T	16:g.23691469G>T	ENST00000300093.4:c.473G>T	0.13		4	27		90
PLK1	Ovarian Serous Cystadenocarcinoma (TCGA, PanCancer Atlas)	TCGA-29-1703-01		Serous Ovarian Cancer	R262Q	Missense_Mutation	SNP		.	16	23693447	23693447	G	A	16:g.23693447G>A	ENST00000300093.4:c.785G>A	0.28		72	184		254
PLK1	Lung Squamous Cell Carcinoma (TCGA, Nature 2012)	TCGA-37-3789-01		Lung Squamous Cell Carcinoma	S595L	Missense_Mutation	SNP		NA	16	23701356	23701356	C	T	16:g.23701356C>T	ENST00000300093.4:c.1784C>T	0.21		5	19
PLK1	Lung Squamous Cell Carcinoma (TCGA, Nature 2012)	TCGA-18-3419-01		Lung Squamous Cell Carcinoma	H110N	Missense_Mutation	SNP		NA	16	23690581	23690581	C	A	16:g.23690581C>A	ENST00000300093.4:c.328C>A	0.1		5	46
PLK1	Non-Small Cell Lung Cancer (MSK, Cancer Cell 2018)	nsclc_mskcc_2018s73		Lung Adenocarcinoma	A312S	Missense_Mutation	SNP		NA	16	23695308	23695308	G	T	16:g.23695308G>T	ENST00000300093.4:c.934G>T	0.44		188	244
PLK1	Bladder Cancer (MSK/TCGA, 2020)	MSKCC-0331_NR		Bladder Urothelial Carcinoma	R57H	Missense_Mutation	SNP		NA	16	23690423	23690423	G	A	16:g.23690423G>A	ENST00000300093.4:c.170G>A
PLK1	Bladder Cancer (MSK/TCGA, 2020)	TCGA-FD-A6TG-01		Bladder Urothelial Carcinoma	E391K	Missense_Mutation	SNP		.	16	23698924	23698924	G	A	16:g.23698924G>A	ENST00000300093.4:c.1171G>A	0.1		7	64		99
PLK1	Bladder Cancer (MSK/TCGA, 2020)	TCGA-GV-A6ZA-01		Bladder Urothelial Carcinoma	R175P	Missense_Mutation	SNP		.	16	23691520	23691520	G	C	16:g.23691520G>C	ENST00000300093.4:c.524G>C	0.21		9	34		51
PLK1	Bladder Cancer (MSK/TCGA, 2020)	TCGA-DK-A6AW-01		Bladder Urothelial Carcinoma	R456C	Missense_Mutation	SNP		.	16	23700654	23700654	C	T	16:g.23700654C>T	ENST00000300093.4:c.1366C>T	0.41		36	51		107
PLK1	Lung Adenocarcinoma (TCGA, GDC)	TCGA-99-8028-01		Lung Adenocarcinoma	R293H	Missense_Mutation	SNP		Somatic	16	23683931	23683931	G	A	16:g.23683931G>A		0.05		37	770
PLK1	Lung Adenocarcinoma (TCGA, GDC)	TCGA-05-4398-01		Lung Adenocarcinoma	R313H	Missense_Mutation	SNP		Somatic	16	23683991	23683991	G	A	16:g.23683991G>A		0.09		40	398
PLK1	Lung Adenocarcinoma (TCGA, GDC)	TCGA-17-Z025-01		Lung Adenocarcinoma	S418A	Missense_Mutation	SNP		Somatic	16	23688727	23688727	T	G	16:g.23688727T>G		0.08		6	69
PLK1	Lung Adenocarcinoma (TCGA, GDC)	TCGA-44-7672-01		Lung Adenocarcinoma	R154L	Missense_Mutation	SNP		Somatic	16	23680136	23680136	G	T	16:g.23680136G>T		0.14		7	44
PLK1	Lung Adenocarcinoma (TCGA, GDC)	TCGA-78-7150-01		Lung Adenocarcinoma	R48H	Missense_Mutation	SNP		Somatic	16	23679075	23679075	G	A	16:g.23679075G>A		0.48		12	13
PLK1	Lung Adenocarcinoma (TCGA, GDC)	TCGA-95-7567-01		Lung Adenocarcinoma	K272N	Missense_Mutation	SNP	Diploid	Somatic	16	23682157	23682157	G	T	16:g.23682157G>T		0.25		14	42			748
PLK1	Rectal Cancer (MSK, Nature Medicine 2022)	P-00JM114-T01-WES		Rectal Adenocarcinoma	R563H	Missense_Mutation	SNP		NA	16	23701260	23701260	G	A	16:g.23701260G>A	ENST00000300093.4:c.1688G>A	0.33		20	41		26
PLK1	Lung Adenocarcinoma (CPTAC, GDC)	C3N-00294-02		Lung Adenocarcinoma	V45L	Missense_Mutation	SNP		Somatic	16	23679065	23679065	G	C	16:g.23679065G>C		0.38		36	59
PLK1	Lung Adenocarcinoma (CPTAC, GDC)	C3N-00551-04		Lung Adenocarcinoma	L566V	Missense_Mutation	SNP		Somatic	16	23689947	23689947	C	G	16:g.23689947C>G		0.06		16	269
PLK1	Lung Adenocarcinoma (CPTAC, GDC)	C3N-00580-03		Lung Adenocarcinoma	W235L	Missense_Mutation	SNP		Somatic	16	23681040	23681040	G	T	16:g.23681040G>T		0.09		20	194
PLK1	Lung Adenocarcinoma (CPTAC, GDC)	C3N-01414-04		Lung Adenocarcinoma	E401K	Missense_Mutation	SNP		Somatic	16	23688676	23688676	G	A	16:g.23688676G>A		0.19		44	190
PLK1	Lung Adenocarcinoma (CPTAC, GDC)	C3N-03073-02		Lung Adenocarcinoma	C164Y	Missense_Mutation	SNP		Somatic	16	23680166	23680166	G	A	16:g.23680166G>A		0.19		35	147
PLK1	Metastatic Melanoma (DFCI, Nature Medicine 2019)	Sample40		Melanoma	G81D	Missense_Mutation	SNP		NA	16	23690495	23690495	G	A	16:g.23690495G>A	ENST00000300093.4:c.242G>A
PLK1	Metastatic Melanoma (DFCI, Nature Medicine 2019)	Sample135		Melanoma	S280F	Missense_Mutation	SNP		NA	16	23695213	23695213	C	T	16:g.23695213C>T	ENST00000300093.4:c.839C>T
PLK1	Metastatic Melanoma (DFCI, Nature Medicine 2019)	Sample40		Melanoma	G196E	Missense_Mutation	SNP		NA	16	23692244	23692244	G	A	16:g.23692244G>A	ENST00000300093.4:c.587G>A
PLK1	Metastatic Melanoma (DFCI, Nature Medicine 2019)	Sample158		Melanoma	P389L	Missense_Mutation	SNP		NA	16	23698919	23698919	C	T	16:g.23698919C>T	ENST00000300093.4:c.1166C>T
PLK1	Metastatic Melanoma (DFCI, Nature Medicine 2019)	Sample41		Melanoma	P361T	Missense_Mutation	SNP		NA	16	23698834	23698834	C	A	16:g.23698834C>A	ENST00000300093.4:c.1081C>A
PLK1	Lung Adenocarcinoma (Broad, Cell 2012)	LUAD-B00523		Lung Adenocarcinoma	N598Y	Missense_Mutation	SNP		Unknown	16	23701364	23701364	A	T	16:g.23701364A>T	ENST00000300093.4:c.1792A>T
PLK1	Lung Adenocarcinoma (Broad, Cell 2012)	LUAD-B01811		Lung Adenocarcinoma	P151L	Missense_Mutation	SNP		Unknown	16	23691448	23691448	C	T	16:g.23691448C>T	ENST00000300093.4:c.452C>T
PLK1	Metastatic Breast Cancer (INSERM, PLoS Med 2016)	MBC_29		Invasive Breast Carcinoma	E258Q	Missense_Mutation	SNP		Somatic	16	23693434	23693434	G	C	16:g.23693434G>C	ENST00000300093.4:c.772G>C	0.37		29	50		68
PLK1	Colon Adenocarcinoma (CPTAC, GDC)	2d266d2d-4bb3-436c-a3e7-06acb2		Colon Adenocarcinoma	A520T	Missense_Mutation	SNP		Somatic	16	23689626	23689626	G	A	16:g.23689626G>A		0.16		24	128
PLK1	Colon Adenocarcinoma (CPTAC, GDC)	21cab01c-e968-42cc-9651-1e53c0		Colon Adenocarcinoma	E121G	Missense_Mutation	SNP		Somatic	16	23679294	23679294	A	G	16:g.23679294A>G		0.21		21	80
PLK1	High-Grade Serous Ovarian Cancer (TCGA, GDC)	TCGA-29-1703-01		High-Grade Serous Ovarian Cancer	R262Q	Missense_Mutation	SNP		Somatic	16	23682126	23682126	G	A	16:g.23682126G>A		0.28		72	185
PLK1	High-Grade Serous Ovarian Cancer (TCGA, GDC)	TCGA-04-1516-01		High-Grade Serous Ovarian Cancer	H489Q	Missense_Mutation	SNP		Somatic	16	23689535	23689535	C	G	16:g.23689535C>G		0.42		28	39
PLK1	Lung Squamous Cell Carcinoma (TCGA, PanCancer Atlas)	TCGA-98-A538-01		Lung Squamous Cell Carcinoma	D233Y	Missense_Mutation	SNP		.	16	23692354	23692354	G	T	16:g.23692354G>T	ENST00000300093.4:c.697G>T	0.11		22	175		169
PLK1	Lung Squamous Cell Carcinoma (TCGA, PanCancer Atlas)	TCGA-56-8307-01		Lung Squamous Cell Carcinoma	H117Y	Missense_Mutation	SNP		.	16	23690602	23690602	C	T	16:g.23690602C>T	ENST00000300093.4:c.349C>T	0.26		24	69		83
PLK1	Lung Squamous Cell Carcinoma (TCGA, PanCancer Atlas)	TCGA-63-A5MB-01		Lung Squamous Cell Carcinoma	E501K	Missense_Mutation	SNP		.	16	23700890	23700890	G	A	16:g.23700890G>A	ENST00000300093.4:c.1501G>A	0.13		8	55		75
PLK1	Liver Hepatocellular Carcinoma (TCGA, PanCancer Atlas)	TCGA-BD-A2L6-01		Hepatocellular Carcinoma	D429H	Missense_Mutation	SNP		.	16	23700573	23700573	G	C	16:g.23700573G>C	ENST00000300093.4:c.1285G>C	0.13		25	165		120
PLK1	Stomach Adenocarcinoma (TCGA, Firehose Legacy)	TCGA-HU-A4GQ-01		Tubular Stomach Adenocarcinoma	R500H	Missense_Mutation	SNP		Somatic	16	23700888	23700888	G	A	16:g.23700888G>A	ENST00000300093.4:c.1499G>A	0.16		9	48		87
PLK1	Stomach Adenocarcinoma (TCGA, Firehose Legacy)	TCGA-HU-8238-01		Tubular Stomach Adenocarcinoma	D46N	Missense_Mutation	SNP		Somatic	16	23690389	23690389	G	A	16:g.23690389G>A	ENST00000300093.4:c.136G>A	0.18		5	23		48
PLK1	Stomach Adenocarcinoma (TCGA, Firehose Legacy)	TCGA-CG-4442-01		Stomach Adenocarcinoma	Y582C	Missense_Mutation	SNP		Somatic	16	23701317	23701317	A	G	16:g.23701317A>G	ENST00000300093.4:c.1745A>G	0.27		40	107		94
PLK1	Stomach Adenocarcinoma (TCGA, Firehose Legacy)	TCGA-BR-8682-01		Mucinous Stomach Adenocarcinoma	D376G	Missense_Mutation	SNP		Somatic	16	23698880	23698880	A	G	16:g.23698880A>G	ENST00000300093.4:c.1127A>G	0.07		9	126		153
PLK1	Stomach Adenocarcinoma (TCGA, Firehose Legacy)	TCGA-BR-4280-01		Stomach Adenocarcinoma	R337W	Missense_Mutation	SNP		Somatic	16	23695383	23695383	C	T	16:g.23695383C>T	ENST00000300093.4:c.1009C>T	0.26		33	94		142
PLK1	Stomach Adenocarcinoma (TCGA, Firehose Legacy)	TCGA-SW-A7EA-01		Diffuse Type Stomach Adenocarcinoma	K208E	Missense_Mutation	SNP		Somatic	16	23692279	23692279	A	G	16:g.23692279A>G	ENST00000300093.4:c.622A>G	0.36		36	65		128
PLK1	Stomach Adenocarcinoma (TCGA, Firehose Legacy)	TCGA-CG-5721-01		Stomach Adenocarcinoma	N533S	Missense_Mutation	SNP		Somatic	16	23700987	23700987	A	G	16:g.23700987A>G	ENST00000300093.4:c.1598A>G	0.15		3	17		25
PLK1	Stomach Adenocarcinoma (TCGA, Firehose Legacy)	TCGA-BR-8285-01		Stomach Adenocarcinoma	D416N	Missense_Mutation	SNP		Somatic	16	23700042	23700042	G	A	16:g.23700042G>A	ENST00000300093.4:c.1246G>A	0.12		19	134		138
PLK1	Stomach Adenocarcinoma (TCGA, Firehose Legacy)	TCGA-RD-A7BT-01		Stomach Adenocarcinoma	D503Y	Missense_Mutation	SNP		Somatic	16	23700896	23700896	G	T	16:g.23700896G>T	ENST00000300093.4:c.1507G>T	0.13		6	39		48
PLK1	Stomach Adenocarcinoma (TCGA, Firehose Legacy)	TCGA-MX-A5UJ-01		Tubular Stomach Adenocarcinoma	R500C	Missense_Mutation	SNP		Somatic	16	23700887	23700887	C	T	16:g.23700887C>T	ENST00000300093.4:c.1498C>T	0.18		15	67		60
PLK1	Cutaneous Squamous Cell Carcinoma (UOW, Front Oncol 2022)	CSCC_0022-M1		Cutaneous Squamous Cell Carcinoma	E348K	Missense_Mutation	SNP		NA	16	23687474	23687474	G	A	16:g.23687474G>A		0.18		13	58
PLK1	Lung Squamous Cell Carcinoma (TCGA, GDC)	TCGA-56-8307-01		Lung Squamous Cell Carcinoma	H117Y	Missense_Mutation	SNP		Somatic	16	23679281	23679281	C	T	16:g.23679281C>T		0.26		25	70
PLK1	Lung Squamous Cell Carcinoma (TCGA, GDC)	TCGA-63-A5MB-01		Lung Squamous Cell Carcinoma	E501K	Missense_Mutation	SNP		Somatic	16	23689569	23689569	G	A	16:g.23689569G>A		0.13		8	55
PLK1	Lung Squamous Cell Carcinoma (TCGA, GDC)	TCGA-98-A538-01		Lung Squamous Cell Carcinoma	D233Y	Missense_Mutation	SNP		Somatic	16	23681033	23681033	G	T	16:g.23681033G>T		0.11		23	180
PLK1	Cutaneous Squamous Cell Carcinoma (MD Anderson, Clin Cancer Res 2014)	CSCC-18-T		Cutaneous Squamous Cell Carcinoma	S471F	Missense_Mutation	DNP		Somatic	16	23700700	23700701	CC	TT	16:g.23700700_23700701delinsTT	ENST00000300093.4:c.1412_1413delinsTT
PLK1	Lung Adenocarcinoma (TCGA, Nature 2014)	TCGA-05-4398-01		Lung Adenocarcinoma	R313H	Missense_Mutation	SNP		Unknown	16	23695312	23695312	G	A	16:g.23695312G>A	ENST00000300093.4:c.938G>A	0.1		43	407
PLK1	Lung Adenocarcinoma (TCGA, Nature 2014)	TCGA-78-7150-01		Lung Adenocarcinoma	R48H	Missense_Mutation	SNP		Unknown	16	23690396	23690396	G	A	16:g.23690396G>A	ENST00000300093.4:c.143G>A	0.5		11	11
PLK1	Lung Adenocarcinoma (TCGA, Nature 2014)	TCGA-44-7672-01		Lung Adenocarcinoma	R154L	Missense_Mutation	SNP		Unknown	16	23691457	23691457	G	T	16:g.23691457G>T	ENST00000300093.4:c.461G>T	0.14		7	43
PLK1	Uterine Corpus Endometrial Carcinoma (TCGA, Firehose Legacy)	TCGA-AP-A056-01		Uterine Endometrioid Carcinoma	A520T	Missense_Mutation	SNP		Somatic	16	23700947	23700947	G	A	16:g.23700947G>A	ENST00000300093.4:c.1558G>A	0.29		12	29		41
PLK1	Uterine Corpus Endometrial Carcinoma (TCGA, Firehose Legacy)	TCGA-AP-A051-01		Uterine Endometrioid Carcinoma	P250H	Missense_Mutation	SNP		Somatic	16	23693411	23693411	C	A	16:g.23693411C>A	ENST00000300093.4:c.749C>A	0.28	0.0028	54	139	1	359
PLK1	Uterine Corpus Endometrial Carcinoma (TCGA, Firehose Legacy)	TCGA-AX-A05Z-01		Uterine Endometrioid Carcinoma	F304V	Missense_Mutation	SNP		Somatic	16	23695284	23695284	T	G	16:g.23695284T>G	ENST00000300093.4:c.910T>G	0.22		107	377		437
PLK1	Uterine Corpus Endometrial Carcinoma (TCGA, Firehose Legacy)	TCGA-A5-A0GA-01		Uterine Endometrioid Carcinoma	T341I	Missense_Mutation	SNP		Somatic	16	23695396	23695396	C	T	16:g.23695396C>T	ENST00000300093.4:c.1022C>T	0.25		108	323		187
PLK1	Uterine Corpus Endometrial Carcinoma (TCGA, PanCancer Atlas)	TCGA-AP-A056-01		Uterine Endometrioid Carcinoma	A520T	Missense_Mutation	SNP		.	16	23700947	23700947	G	A	16:g.23700947G>A	ENST00000300093.4:c.1558G>A	0.3		12	28		42
PLK1	Uterine Corpus Endometrial Carcinoma (TCGA, PanCancer Atlas)	TCGA-AP-A1DV-01		Uterine Endometrioid Carcinoma	S326L	Missense_Mutation	SNP		.	16	23695351	23695351	C	T	16:g.23695351C>T	ENST00000300093.4:c.977C>T	0.47		23	26		42
PLK1	Uterine Corpus Endometrial Carcinoma (TCGA, PanCancer Atlas)	TCGA-AX-A1C9-01		Uterine Endometrioid Carcinoma	R441C	Missense_Mutation	SNP		.	16	23700609	23700609	C	T	16:g.23700609C>T	ENST00000300093.4:c.1321C>T	0.15		8	47		48
PLK1	Uterine Corpus Endometrial Carcinoma (TCGA, PanCancer Atlas)	TCGA-SJ-A6ZI-01		Uterine Endometrioid Carcinoma	A583T	Missense_Mutation	SNP		.	16	23701319	23701319	G	A	16:g.23701319G>A	ENST00000300093.4:c.1747G>A	0.29		12	30		62
PLK1	Uterine Corpus Endometrial Carcinoma (TCGA, PanCancer Atlas)	TCGA-AP-A051-01		Uterine Endometrioid Carcinoma	P250H	Missense_Mutation	SNP		.	16	23693411	23693411	C	A	16:g.23693411C>A	ENST00000300093.4:c.749C>A	0.27		50	134		349
PLK1	Uterine Corpus Endometrial Carcinoma (TCGA, PanCancer Atlas)	TCGA-BK-A6W3-01		Uterine Endometrioid Carcinoma	R483C	Missense_Mutation	SNP		.	16	23700836	23700836	C	T	16:g.23700836C>T	ENST00000300093.4:c.1447C>T	0.36		16	29		53
PLK1	Uterine Corpus Endometrial Carcinoma (TCGA, PanCancer Atlas)	TCGA-EO-A22U-01		Uterine Endometrioid Carcinoma	R175Q	Missense_Mutation	SNP		.	16	23691520	23691520	G	A	16:g.23691520G>A	ENST00000300093.4:c.524G>A	0.41		30	44		50
PLK1	Uterine Corpus Endometrial Carcinoma (TCGA, PanCancer Atlas)	TCGA-A5-A1OF-01		Uterine Mixed Endometrial Carcinoma	E298K	Missense_Mutation	SNP		.	16	23695266	23695266	G	A	16:g.23695266G>A	ENST00000300093.4:c.892G>A	0.25		18	55		71
PLK1	Uterine Corpus Endometrial Carcinoma (TCGA, PanCancer Atlas)	TCGA-PG-A917-01		Uterine Endometrioid Carcinoma	E575K	Missense_Mutation	SNP		.	16	23701295	23701295	G	A	16:g.23701295G>A	ENST00000300093.4:c.1723G>A	0.42		14	19		45
PLK1	Uterine Corpus Endometrial Carcinoma (TCGA, PanCancer Atlas)	TCGA-A5-A0G1-01		Uterine Serous Carcinoma/Uterine Papillary Serous Carcinoma	R337W	Missense_Mutation	SNP		.	16	23695383	23695383	C	T	16:g.23695383C>T	ENST00000300093.4:c.1009C>T	0.16		36	187		279
PLK1	Uterine Corpus Endometrial Carcinoma (TCGA, PanCancer Atlas)	TCGA-AX-A05Z-01		Uterine Endometrioid Carcinoma	F304V	Missense_Mutation	SNP		.	16	23695284	23695284	T	G	16:g.23695284T>G	ENST00000300093.4:c.910T>G	0.22		103	367		441
PLK1	Uterine Corpus Endometrial Carcinoma (TCGA, PanCancer Atlas)	TCGA-A5-A0GA-01		Uterine Endometrioid Carcinoma	T341I	Missense_Mutation	SNP		.	16	23695396	23695396	C	T	16:g.23695396C>T	ENST00000300093.4:c.1022C>T	0.25		106	319		184
PLK1	Uterine Corpus Endometrial Carcinoma (TCGA, PanCancer Atlas)	TCGA-A5-A0G1-01		Uterine Serous Carcinoma/Uterine Papillary Serous Carcinoma	T291N	Missense_Mutation	SNP		.	16	23695246	23695246	C	A	16:g.23695246C>A	ENST00000300093.4:c.872C>A	0.17		36	175		274
PLK1	Uterine Corpus Endometrial Carcinoma (TCGA, PanCancer Atlas)	TCGA-A5-A0G2-01		Uterine Serous Carcinoma/Uterine Papillary Serous Carcinoma	T243A	Missense_Mutation	SNP		.	16	23693389	23693389	A	G	16:g.23693389A>G	ENST00000300093.4:c.727A>G	0.19		26	110		140
PLK1	Uterine Corpus Endometrial Carcinoma (TCGA, PanCancer Atlas)	TCGA-AJ-A3BG-01		Uterine Mixed Endometrial Carcinoma	E101K	Missense_Mutation	SNP		.	16	23690554	23690554	G	A	16:g.23690554G>A	ENST00000300093.4:c.301G>A	0.63		5	3		26
PLK1	Uterine Corpus Endometrial Carcinoma (TCGA, PanCancer Atlas)	TCGA-AJ-A8CV-01		Uterine Endometrioid Carcinoma	D204G	Missense_Mutation	SNP		.	16	23692268	23692268	A	G	16:g.23692268A>G	ENST00000300093.4:c.611A>G	0.25		12	36		60
PLK1	Uterine Corpus Endometrial Carcinoma (TCGA, PanCancer Atlas)	TCGA-AP-A1DV-01		Uterine Endometrioid Carcinoma	E101D	Missense_Mutation	SNP		.	16	23690556	23690556	A	C	16:g.23690556A>C	ENST00000300093.4:c.303A>C	0.36		5	9		18
PLK1	Uterine Corpus Endometrial Carcinoma (TCGA, PanCancer Atlas)	TCGA-AX-A2HJ-01		Uterine Endometrioid Carcinoma	F515L	Missense_Mutation	SNP		.	16	23700932	23700932	T	C	16:g.23700932T>C	ENST00000300093.4:c.1543T>C	0.51		19	18		26
PLK1	Uterine Corpus Endometrial Carcinoma (TCGA, PanCancer Atlas)	TCGA-B5-A1MR-01		Uterine Endometrioid Carcinoma	F304L	Missense_Mutation	SNP		.	16	23695286	23695286	C	A	16:g.23695286C>A	ENST00000300093.4:c.912C>A	0.11		4	34		51
PLK1	Uterine Corpus Endometrial Carcinoma (TCGA, PanCancer Atlas)	TCGA-D1-A16X-01		Uterine Endometrioid Carcinoma	R560H	Missense_Mutation	SNP		.	16	23701251	23701251	G	A	16:g.23701251G>A	ENST00000300093.4:c.1679G>A	0.1		4	37		48
PLK1	Uterine Corpus Endometrial Carcinoma (TCGA, PanCancer Atlas)	TCGA-DI-A1BU-01		Uterine Mixed Endometrial Carcinoma	V369A	Missense_Mutation	SNP		.	16	23698859	23698859	T	C	16:g.23698859T>C	ENST00000300093.4:c.1106T>C	0.24		22	71		31
PLK1	Uterine Corpus Endometrial Carcinoma (TCGA, PanCancer Atlas)	TCGA-EC-A1NJ-01		Uterine Endometrioid Carcinoma	L525P	Missense_Mutation	SNP		.	16	23700963	23700963	T	C	16:g.23700963T>C	ENST00000300093.4:c.1574T>C	0.18		5	23		34
PLK1	Uterine Corpus Endometrial Carcinoma (TCGA, PanCancer Atlas)	TCGA-EO-A22R-01		Uterine Endometrioid Carcinoma	S99F	Missense_Mutation	SNP		.	16	23690549	23690549	C	T	16:g.23690549C>T	ENST00000300093.4:c.296C>T	0.27		8	22		37
PLK1	Uterine Corpus Endometrial Carcinoma (TCGA, PanCancer Atlas)	TCGA-EO-A22U-01		Uterine Endometrioid Carcinoma	V342F	Missense_Mutation	SNP		.	16	23695398	23695398	G	T	16:g.23695398G>T	ENST00000300093.4:c.1024G>T	0.4		20	30		27
PLK1	Uterine Corpus Endometrial Carcinoma (TCGA, PanCancer Atlas)	TCGA-FI-A2D5-01		Uterine Endometrioid Carcinoma	G458D	Missense_Mutation	SNP		.	16	23700661	23700661	G	A	16:g.23700661G>A	ENST00000300093.4:c.1373G>A	0.44		25	32		58
PLK1	Uterine Corpus Endometrial Carcinoma (TCGA, PanCancer Atlas)	TCGA-FI-A2F4-01		Uterine Endometrioid Carcinoma	L188P	Missense_Mutation	SNP		.	16	23691559	23691559	T	C	16:g.23691559T>C	ENST00000300093.4:c.563T>C	0.43		24	32		53
PLK1	Uterine Corpus Endometrial Carcinoma (TCGA, PanCancer Atlas)	TCGA-PG-A917-01		Uterine Endometrioid Carcinoma	L580F	Missense_Mutation	SNP		.	16	23701310	23701310	C	T	16:g.23701310C>T	ENST00000300093.4:c.1738C>T	0.42		13	18		38
PLK1	Uterine Corpus Endometrial Carcinoma (TCGA, PanCancer Atlas)	TCGA-SJ-A6ZI-01		Uterine Endometrioid Carcinoma	V465M	Missense_Mutation	SNP		.	16	23700681	23700681	G	A	16:g.23700681G>A	ENST00000300093.4:c.1393G>A	0.21		8	31		58
PLK1	Lung Adenocarcinoma (TCGA, PanCancer Atlas)	TCGA-05-4398-01		Lung Adenocarcinoma	R313H	Missense_Mutation	SNP		.	16	23695312	23695312	G	A	16:g.23695312G>A	ENST00000300093.4:c.938G>A	0.09		38	371		305
PLK1	Lung Adenocarcinoma (TCGA, PanCancer Atlas)	TCGA-99-8028-01		Lung Adenocarcinoma	R293H	Missense_Mutation	SNP		.	16	23695252	23695252	G	A	16:g.23695252G>A	ENST00000300093.4:c.878G>A	0.05		34	692		845
PLK1	Lung Adenocarcinoma (TCGA, PanCancer Atlas)	TCGA-78-7150-01		Lung Adenocarcinoma	R48H	Missense_Mutation	SNP		.	16	23690396	23690396	G	A	16:g.23690396G>A	ENST00000300093.4:c.143G>A	0.5		11	11		37
PLK1	Lung Adenocarcinoma (TCGA, PanCancer Atlas)	TCGA-44-7672-01		Lung Adenocarcinoma	R154L	Missense_Mutation	SNP		.	16	23691457	23691457	G	T	16:g.23691457G>T	ENST00000300093.4:c.461G>T	0.14		7	44		54
PLK1	Lung Adenocarcinoma (TCGA, PanCancer Atlas)	TCGA-38-4625-01		Lung Adenocarcinoma	S335C	Missense_Mutation	SNP		.	16	23695377	23695377	A	T	16:g.23695377A>T	ENST00000300093.4:c.1003A>T	0.12		25	184		141
PLK1	Lung Adenocarcinoma (TCGA, PanCancer Atlas)	TCGA-17-Z025-01		Lung Adenocarcinoma	S418A	Missense_Mutation	SNP		.	16	23700048	23700048	T	G	16:g.23700048T>G	ENST00000300093.4:c.1252T>G	0.06		4	58		113
PLK1	Lung Adenocarcinoma (TCGA, PanCancer Atlas)	TCGA-95-7567-01		Lung Adenocarcinoma	K272N	Missense_Mutation	SNP	ShallowDel	.	16	23693478	23693478	G	T	16:g.23693478G>T	ENST00000300093.4:c.816G>T	0.26		14	40		99	846
PLK1	Breast Invasive Carcinoma (TCGA, PanCancer Atlas)	TCGA-A8-A094-01		Breast Invasive Ductal Carcinoma	L244F	Missense_Mutation	SNP		.	16	23693394	23693394	G	C	16:g.23693394G>C	ENST00000300093.4:c.732G>C	0.31		49	110		208
PLK1	Breast Invasive Carcinoma (TCGA, PanCancer Atlas)	TCGA-A8-A09G-01		Breast Invasive Ductal Carcinoma	P220A	Missense_Mutation	SNP		.	16	23692315	23692315	C	G	16:g.23692315C>G	ENST00000300093.4:c.658C>G	0.3		59	139		195
PLK1	Cervical Squamous Cell Carcinoma (TCGA, PanCancer Atlas)	TCGA-UC-A7PG-01		Cervical Squamous Cell Carcinoma	I263M	Missense_Mutation	SNP		.	16	23693451	23693451	C	G	16:g.23693451C>G	ENST00000300093.4:c.789C>G	0.16		7	36		48
PLK1	Prostate Adenocarcinoma (TCGA, Firehose Legacy)	TCGA-XK-AAIW-01		Prostate Adenocarcinoma	R456H	Missense_Mutation	SNP		Somatic	16	23700655	23700655	G	A	16:g.23700655G>A	ENST00000300093.4:c.1367G>A	0.55		26	21
PLK1	Primary Central Nervous System Lymphoma (Mayo Clinic, Clin Cancer Res 2015)	PCNSL_28		Diffuse Large B-Cell Lymphoma, NOS	G81D	Missense_Mutation	SNP		NA	16	23690495	23690495	G	A	16:g.23690495G>A	ENST00000300093.4:c.242G>A
PLK1	Bladder Urothelial Carcinoma (DFCI/MSK, Cancer Discov 2014)	MSKCC-0331_NR		Bladder Urothelial Carcinoma	R57H	Missense_Mutation	SNP		NA	16	23690423	23690423	G	A	16:g.23690423G>A	ENST00000300093.4:c.170G>A
PLK1	Breast Invasive Carcinoma (TCGA, Nature 2012)	TCGA-A8-A094-01		Invasive Breast Carcinoma	L244F	Missense_Mutation	SNP		Somatic	16	23693394	23693394	G	C	16:g.23693394G>C	ENST00000300093.4:c.732G>C
PLK1	Breast Invasive Carcinoma (TCGA, Nature 2012)	TCGA-A8-A09G-01		Invasive Breast Carcinoma	P220A	Missense_Mutation	SNP		Somatic	16	23692315	23692315	C	G	16:g.23692315C>G	ENST00000300093.4:c.658C>G
PLK1	Diffuse Glioma (GLASS Consortium)	TCGA-14-1402-R1		Glioblastoma	R392C	Missense_Mutation	SNP		NA	16	23698927	23698927	C	T	16:g.23698927C>T	ENST00000300093.4:c.1174C>T	0.05		4	71
PLK1	Diffuse Glioma (GLASS Consortium)	GLSS-HF-2869-R3		Glioblastoma	R584H	Missense_Mutation	SNP		NA	16	23701323	23701323	G	A	16:g.23701323G>A	ENST00000300093.4:c.1751G>A	0.35		40	73
PLK1	Diffuse Glioma (GLASS Consortium)	GLSS-SF-0001-R1		Glioblastoma	D402N	Missense_Mutation	SNP		NA	16	23700000	23700000	G	A	16:g.23700000G>A	ENST00000300093.4:c.1204G>A	0.24		12	39
PLK1	Diffuse Glioma (GLASS Consortium)	GLSS-DK-0008-R1		Diffuse Glioma	R512Q	Missense_Mutation	SNP		NA	16	23700924	23700924	G	A	16:g.23700924G>A	ENST00000300093.4:c.1535G>A	0.28		17	44
PLK1	Diffuse Glioma (GLASS Consortium)	GLSS-DK-0008-TP		Diffuse Glioma	R512Q	Missense_Mutation	SNP		NA	16	23700924	23700924	G	A	16:g.23700924G>A	ENST00000300093.4:c.1535G>A	0.41		31	45
PLK1	Esophageal Adenocarcinoma (TCGA, GDC)	TCGA-L5-A8NM-01		Esophageal Adenocarcinoma	R293C	Missense_Mutation	SNP		Somatic	16	23683930	23683930	C	T	16:g.23683930C>T		0.2		15	59
PLK1	Head and Neck Carcinoma, Other (CPTAC, GDC)	C3N-01944-01		Head and Neck Carcinoma, Other	K86N	Missense_Mutation	SNP		Somatic	16	23679190	23679190	G	T	16:g.23679190G>T		0.15		43	248
PLK1	Esophageal Carcinoma (TCGA, Firehose Legacy)	TCGA-L5-A8NM-01		Esophageal Adenocarcinoma	R293C	Missense_Mutation	SNP		Somatic	16	23695251	23695251	C	T	16:g.23695251C>T	ENST00000300093.4:c.877C>T	0.2		15	60		61
PLK1	Esophageal Carcinoma (TCGA, Firehose Legacy)	TCGA-L5-A8NF-01		Esophageal Adenocarcinoma	E140D	Missense_Mutation	SNP		Somatic	16	23691416	23691416	G	T	16:g.23691416G>T	ENST00000300093.4:c.420G>T	0.07		4	57		52
PLK1	Metastatic Prostate Cancer (SU2C/PCF Dream Team, Cell 2015)	SC_9008		Prostate Adenocarcinoma	G458S	Missense_Mutation	SNP		NA	16	23700660	23700660	G	A	16:g.23700660G>A	ENST00000300093.4:c.1372G>A	0.04		19	518
PLK1	Metastatic Prostate Cancer (SU2C/PCF Dream Team, Cell 2015)	SC_9081		Prostate Adenocarcinoma	V550M	Missense_Mutation	SNP		NA	16	23701220	23701220	G	A	16:g.23701220G>A	ENST00000300093.4:c.1648G>A	0.43		318	419
PLK1	Glioblastoma Multiforme (TCGA, GDC)	TCGA-06-5416-01		Glioblastoma Multiforme	G196V	Missense_Mutation	SNP		Somatic	16	23680923	23680923	G	T	16:g.23680923G>T		0.37		101	174
PLK1	Glioblastoma Multiforme (TCGA, GDC)	TCGA-19-5956-01		Glioblastoma Multiforme	Y421N	Missense_Mutation	SNP		Somatic	16	23688736	23688736	T	A	16:g.23688736T>A		0.07		9	111
PLK1	Colorectal Adenocarcinoma (Genentech, Nature 2012)	587294		Colorectal Adenocarcinoma	E186*	Nonsense_Mutation	SNP		NA	16	23691552	23691552	G	T	16:g.23691552G>T	ENST00000300093.4:c.556G>T							71
PLK1	Gastric Cancer (OncoSG, 2018)	GIS003-CGP_donor_GC00053		Stomach Adenocarcinoma	G367Rfs*2	Nonsense_Mutation	INS	Diploid	NA	16	23698851	23698855	AGGTG	CAGGTG	16:g.23698851_23698855delinsCAGGTG	ENST00000300093.4:c.1097dup	0.31		10	22			102
PLK1	Skin Cutaneous Melanoma (TCGA, PanCancer Atlas)	TCGA-D3-A1QA-06		Cutaneous Melanoma	G24*	Nonsense_Mutation	SNP	ShallowDel	.	16	23690323	23690323	G	T	16:g.23690323G>T	ENST00000300093.4:c.70G>T	0.2		3	12		22	1119
PLK1	Skin Cutaneous Melanoma (TCGA, PanCancer Atlas)	TCGA-ER-A19F-06		Cutaneous Melanoma	S595*	Nonsense_Mutation	SNP	Diploid	.	16	23701356	23701356	C	A	16:g.23701356C>A	ENST00000300093.4:c.1784C>A	0.08		3	33		46	1661
PLK1	Colon Cancer (CPTAC-2 Prospective, Cell 2019)	05CO044		Colon Adenocarcinoma	Q452*	Nonsense_Mutation	SNP	Diploid	NA	16	23700642	23700642	C	T	16:g.23700642C>T	ENST00000300093.4:c.1354C>T							2478
PLK1	Colorectal Adenocarcinoma (TCGA, PanCancer Atlas)	TCGA-AA-3955-01		Colon Adenocarcinoma	R169*	Nonsense_Mutation	SNP	Gain	.	16	23691501	23691501	C	T	16:g.23691501C>T	ENST00000300093.4:c.505C>T	0.28		58	152		174	131
PLK1	Colorectal Adenocarcinoma (TCGA, PanCancer Atlas)	TCGA-AZ-4315-01		Colon Adenocarcinoma	R364*	Nonsense_Mutation	SNP	Diploid	.	16	23698843	23698843	C	T	16:g.23698843C>T	ENST00000300093.4:c.1090C>T	0.35		23	42		123	6313
PLK1	Colorectal Adenocarcinoma (TCGA, PanCancer Atlas)	TCGA-DC-5337-01		Rectal Adenocarcinoma	W414*	Nonsense_Mutation	SNP	Diploid	.	16	23700038	23700038	G	A	16:g.23700038G>A	ENST00000300093.4:c.1242G>A	0.39	0.0057	64	100	1	173	93
PLK1	Lung Squamous Cell Carcinoma (TCGA, Firehose Legacy)	TCGA-66-2744-01		Lung Squamous Cell Carcinoma	E303*	Nonsense_Mutation	SNP	Diploid	Somatic	16	23695281	23695281	G	T	16:g.23695281G>T	ENST00000300093.4:c.907G>T	0.02		6	280			221
PLK1	Combined Hepatocellular and Intrahepatic Cholangiocarcinoma (Peking University, Cancer Cell 2019)	Mix_07T		Hepatocellular Carcinoma plus Intrahepatic Cholangiocarcinoma	R175*	Nonsense_Mutation	SNP		NA	16	23691519	23691519	C	T	16:g.23691519C>T	ENST00000300093.4:c.523C>T							74
PLK1	Endometrial Carcinoma (TCGA, GDC)	TCGA-E6-A1LX-01		Endometrial Carcinoma	R364*	Nonsense_Mutation	SNP	Diploid	Somatic	16	23687522	23687522	C	T	16:g.23687522C>T		0.22		14	50			10753
PLK1	Brain Tumor PDXs (Mayo Clinic, Clin Cancer Res 2020)	Mayo-PDX-Sarkaria-102		Glioblastoma Multiforme	Q536*	Nonsense_Mutation	SNP	Diploid	NA	16	23700995	23700995	C	T	16:g.23700995C>T	ENST00000300093.4:c.1606C>T							1757
PLK1	Stomach Adenocarcinoma (TCGA, Nature 2014)	TCGA-FP-7998-01		Stomach Adenocarcinoma	R169*	Nonsense_Mutation	SNP	Gain	Somatic	16	23691501	23691501	C	T	16:g.23691501C>T	ENST00000300093.4:c.505C>T							61
PLK1	Colon Adenocarcinoma (TCGA, GDC)	TCGA-AA-3955-01		Colon Adenocarcinoma	R169*	Nonsense_Mutation	SNP	Gain	Somatic	16	23680180	23680180	C	T	16:g.23680180C>T		0.28		59	153			106
PLK1	Colon Adenocarcinoma (TCGA, GDC)	TCGA-AA-3939-01		Colon Adenocarcinoma	R364*	Nonsense_Mutation	SNP		Somatic	16	23687522	23687522	C	T	16:g.23687522C>T		0.31		44	100			99
PLK1	Colon Adenocarcinoma (TCGA, GDC)	TCGA-AZ-4315-01		Colon Adenocarcinoma	R364*	Nonsense_Mutation	SNP	Diploid	Somatic	16	23687522	23687522	C	T	16:g.23687522C>T		0.36		24	43			5558
PLK1	Stomach Adenocarcinoma (TCGA, PanCancer Atlas)	TCGA-VQ-A8P2-01		Mucinous Stomach Adenocarcinoma	R364*	Nonsense_Mutation	SNP	Diploid	.	16	23698843	23698843	C	T	16:g.23698843C>T	ENST00000300093.4:c.1090C>T	0.46		37	44		75	6364
PLK1	Colorectal Adenocarcinoma (TCGA, Nature 2012)	TCGA-AA-3955-01		Colon Adenocarcinoma	R169*	Nonsense_Mutation	SNP	Gain	Somatic	16	23691501	23691501	C	T	16:g.23691501C>T	ENST00000300093.4:c.505C>T							99
PLK1	Colorectal Adenocarcinoma (TCGA, Nature 2012)	TCGA-AA-3939-01		Colon Adenocarcinoma	R364*	Nonsense_Mutation	SNP	Diploid	Somatic	16	23698843	23698843	C	T	16:g.23698843C>T	ENST00000300093.4:c.1090C>T							101
PLK1	Urothelial Carcinoma (Cornell/Trento, Nat Gen 2016)	WCM259_1		Bladder Urothelial Carcinoma	E69*	Nonsense_Mutation	SNP	Gain	Somatic	16	23690458	23690458	G	T	16:g.23690458G>T	ENST00000300093.4:c.205G>T							189
PLK1	Urothelial Carcinoma (Cornell/Trento, Nat Gen 2016)	WCM259_2		Bladder Urothelial Carcinoma	E69*	Nonsense_Mutation	SNP	Gain	Somatic	16	23690458	23690458	G	T	16:g.23690458G>T	ENST00000300093.4:c.205G>T							241
PLK1	Urothelial Carcinoma (Cornell/Trento, Nat Gen 2016)	WCM259_3		Bladder Urothelial Carcinoma	E69*	Nonsense_Mutation	SNP	Gain	Somatic	16	23690458	23690458	G	T	16:g.23690458G>T	ENST00000300093.4:c.205G>T							180
PLK1	Urothelial Carcinoma (Cornell/Trento, Nat Gen 2016)	WCM259_4		Bladder Urothelial Carcinoma	E69*	Nonsense_Mutation	SNP	Gain	Somatic	16	23690458	23690458	G	T	16:g.23690458G>T	ENST00000300093.4:c.205G>T							207
PLK1	Pan-Lung Cancer (TCGA, Nat Genet 2016)	TCGA-91-8496-01		Lung Adenocarcinoma	R171*	Nonsense_Mutation	SNP	Gain	Somatic	16	23691507	23691507	C	T	16:g.23691507C>T	ENST00000300093.4:c.511C>T	0.05		10	211		113	34
PLK1	Rectal Adenocarcinoma (TCGA, GDC)	TCGA-DC-5337-01		Rectal Adenocarcinoma	W414*	Nonsense_Mutation	SNP	Diploid	Somatic	16	23688717	23688717	G	A	16:g.23688717G>A		0.39		66	102			86
PLK1	Esophageal Carcinoma (TCGA, Nature 2017)	TCGA-FP-7998-01		Esophagogastric Cancer	R169*	Nonsense_Mutation	SNP		Somatic	16	23691501	23691501	C	T	16:g.23691501C>T	ENST00000300093.4:c.505C>T	0.13		12	81		94	62
PLK1	Esophageal Carcinoma (TCGA, Nature 2017)	TCGA-VQ-A8P2-01		Esophagogastric Cancer	R364*	Nonsense_Mutation	SNP		Somatic	16	23698843	23698843	C	T	16:g.23698843C>T	ENST00000300093.4:c.1090C>T	0.45		39	47		78	6269
PLK1	Esophageal Carcinoma (TCGA, Nature 2017)	TCGA-VQ-AA64-01		Esophagogastric Cancer	C428*	Nonsense_Mutation	SNP	Diploid	Somatic	16	23700572	23700572	T	A	16:g.23700572T>A	ENST00000300093.4:c.1284T>A	0.09		6	63		100	216
PLK1	Stomach Adenocarcinoma (TCGA, GDC)	TCGA-FP-7998-01		Stomach Adenocarcinoma	R169*	Nonsense_Mutation	SNP	Gain	Somatic	16	23680180	23680180	C	T	16:g.23680180C>T		0.12		13	93			51
PLK1	Stomach Adenocarcinoma (TCGA, GDC)	TCGA-VQ-A8P2-01		Stomach Adenocarcinoma	R364*	Nonsense_Mutation	SNP	Diploid	Somatic	16	23687522	23687522	C	T	16:g.23687522C>T		0.46		38	45			5855
PLK1	Cutaneous Squamous Cell Carcinoma (UCSF, NPJ Genom Med 2021)	cscc-ucsf-2021-Sample46		Cutaneous Squamous Cell Carcinoma	Q165*	Nonsense_Mutation	DNP		NA	16	23691488	23691489	CC	TT	16:g.23691488_23691489delinsTT	ENST00000300093.4:c.492_493delinsTT	0.34		20	38		51	1009
PLK1	Colorectal Adenocarcinoma (TCGA, Firehose Legacy)	TCGA-AA-3955-01		Colon Adenocarcinoma	R169*	Nonsense_Mutation	SNP	Gain	Somatic	16	23691501	23691501	C	T	16:g.23691501C>T	ENST00000300093.4:c.505C>T							98
PLK1	Colorectal Adenocarcinoma (TCGA, Firehose Legacy)	TCGA-AA-3939-01		Colon Adenocarcinoma	R364*	Nonsense_Mutation	SNP	Gain	Somatic	16	23698843	23698843	C	T	16:g.23698843C>T	ENST00000300093.4:c.1090C>T							101
PLK1	Lung Squamous Cell Carcinoma (TCGA, Nature 2012)	TCGA-66-2744-01		Lung Squamous Cell Carcinoma	E303*	Nonsense_Mutation	SNP	Diploid	NA	16	23695281	23695281	G	T	16:g.23695281G>T	ENST00000300093.4:c.907G>T	0.02		6	280			536
PLK1	Colon Adenocarcinoma (CPTAC, GDC)	8af80ae9-2088-4124-91fb-8d6c17		Colon Adenocarcinoma	Q452*	Nonsense_Mutation	SNP		Somatic	16	23689321	23689321	C	T	16:g.23689321C>T		0.2		24	94			2406
PLK1	Stomach Adenocarcinoma (TCGA, Firehose Legacy)	TCGA-FP-7998-01		Diffuse Type Stomach Adenocarcinoma	R169*	Nonsense_Mutation	SNP	Gain	Somatic	16	23691501	23691501	C	T	16:g.23691501C>T	ENST00000300093.4:c.505C>T	0.13		12	81		94	62
PLK1	Stomach Adenocarcinoma (TCGA, Firehose Legacy)	TCGA-VQ-A8P2-01		Mucinous Stomach Adenocarcinoma	R364*	Nonsense_Mutation	SNP	Diploid	Somatic	16	23698843	23698843	C	T	16:g.23698843C>T	ENST00000300093.4:c.1090C>T	0.45		39	47		78	6102
PLK1	Stomach Adenocarcinoma (TCGA, Firehose Legacy)	TCGA-VQ-AA64-01		Stomach Adenocarcinoma	C428*	Nonsense_Mutation	SNP	Diploid	Somatic	16	23700572	23700572	T	A	16:g.23700572T>A	ENST00000300093.4:c.1284T>A	0.09		6	63		100	209
PLK1	Uterine Corpus Endometrial Carcinoma (TCGA, PanCancer Atlas)	TCGA-E6-A1LX-01		Uterine Endometrioid Carcinoma	R364*	Nonsense_Mutation	SNP	Diploid	.	16	23698843	23698843	C	T	16:g.23698843C>T	ENST00000300093.4:c.1090C>T	0.22		14	49		52	12694
PLK1	Lung Adenocarcinoma (TCGA, PanCancer Atlas)	TCGA-91-8496-01		Lung Adenocarcinoma	R171*	Nonsense_Mutation	SNP	Gain	.	16	23691507	23691507	C	T	16:g.23691507C>T	ENST00000300093.4:c.511C>T	0.04		10	218		119	31
PLK1	Bladder Urothelial Carcinoma (TCGA, Firehose Legacy)	TCGA-FD-A3SM-01		Bladder Urothelial Carcinoma	M1?	Translation_Start_Site	SNP	Diploid	Somatic	16	23690256	23690256	G	A	16:g.23690256G>A	ENST00000300093.4:c.3G>A	0.5		3	3			190
PLK1	Colorectal Adenocarcinoma (Genentech, Nature 2012)	587342		Colorectal Adenocarcinoma	X137_splice	Splice_Site	SNP		NA	16	23691404	23691404	G	T	16:g.23691404G>T	ENST00000300093.4:c.409-1G>T							3252
PLK1	The Metastatic Prostate Cancer Project (Provisional, June 2021)	RP-1532_PCProject_0445_T2_v4_Exome_OnPrem		Prostate Adenocarcinoma	X193_splice	Splice_Region	SNP	Diploid	Somatic	16	23692236	23692236	G	A	16:g.23692236G>A	ENST00000300093.4:c.579G>A	0.04		4	99		60	119
PLK1	Skin Cutaneous Melanoma (TCGA, PanCancer Atlas)	TCGA-FR-A7U9-06		Cutaneous Melanoma	X240_splice	Splice_Region	SNP	Diploid	.	16	23692377	23692377	C	T	16:g.23692377C>T	ENST00000300093.4:c.720C>T	0.24		21	68		117	1507
PLK1	Colorectal Adenocarcinoma (TCGA, PanCancer Atlas)	TCGA-AG-3594-01		Rectal Adenocarcinoma	X475_splice	Splice_Site	DEL	Diploid	.	16	23700714	23700717	GTGA	-	16:g.23700714_23700717del	ENST00000300093.4:c.1425+4_1425+7del	0.27		37	101		109	12
PLK1	Cutaneous Melanoma (TCGA, GDC)	TCGA-FR-A7U9-06		Cutaneous Melanoma	X240_splice	Splice_Region	SNP	Diploid	Somatic	16	23681056	23681056	C	T	16:g.23681056C>T		0.23		21	70			1395
PLK1	Endometrial Carcinoma (TCGA, GDC)	TCGA-B5-A3FC-01		Endometrial Carcinoma	X241_splice	Splice_Site	SNP	Diploid	Somatic	16	23681060	23681060	T	C	16:g.23681060T>C		0.27		12	33			10804
PLK1	Hepatocellular Carcinoma (CLCA, Nature 2024)	CLCA_0434		Hepatocellular Carcinoma	X537_splice	Splice_Site	SNP		NA	16	23701179	23701179	A	T	16:g.23701179A>T	ENST00000300093.4:c.1609-2A>T							797
PLK1	Stomach Adenocarcinoma (TCGA, PanCancer Atlas)	TCGA-VQ-AA64-01		Intestinal Type Stomach Adenocarcinoma	X424_splice	Splice_Site	DEL	Diploid	.	16	23700552	23700572	TCCCTAGGGTATCAGCTCTGT	GA	16:g.23700552_23700572delinsGA	ENST00000300093.4:c.1271-7_1284delinsGA	0.18		13	59		90	229
PLK1	Lung Adenocarcinoma (TCGA, Firehose Legacy)	TCGA-95-7567-01		Lung Adenocarcinoma	X272_splice	Splice_Site	DNP	ShallowDel	Somatic	16	23693478	23693479	GG	TT	16:g.23693478_23693479delinsTT	ENST00000300093.4:c.816_816+1delinsTT	0.15		10	56			835
PLK1	Pan-Lung Cancer (TCGA, Nat Genet 2016)	TCGA-95-7567-01		Lung Adenocarcinoma	X272_splice	Splice_Site	DNP	ShallowDel	Somatic	16	23693478	23693479	GG	TT	16:g.23693478_23693479delinsTT	ENST00000300093.4:c.816_816+1delinsTT	0.26		14	39		94	800
PLK1	Rectal Adenocarcinoma (TCGA, GDC)	TCGA-AG-3594-01		Rectal Adenocarcinoma	X475_splice	Splice_Site	DEL	Diploid	Somatic	16	23689393	23689396	GTGA	-	16:g.23689393_23689396del		0.24		36	112			11
PLK1	Diffuse Glioma (GLASS Consortium, Nature 2019)	GLSS-SF-0005-R1		Glioblastoma	X398_splice	Splice_Region	SNP		NA	16	23698950	23698950	G	A	16:g.23698950G>A	ENST00000300093.4:c.1192+5G>A	0.41		33	48			1546
PLK1	Uterine Endometrioid Carcinoma (CPTAC, GDC)	C3N-00333-03		Uterine Endometrioid Carcinoma	X424_splice	Splice_Site	SNP	Gain	Somatic	16	23688747	23688747	T	C	16:g.23688747T>C		0.05		12	235			38
PLK1	Lung Adenocarcinoma (TCGA, GDC)	TCGA-95-7567-01		Lung Adenocarcinoma	X272_splice	Splice_Site	SNP	Diploid	Somatic	16	23682158	23682158	G	T	16:g.23682158G>T		0.25		14	42			748
PLK1	Rectal Cancer (MSK, Nature Medicine 2022)	P-00TM239-T01-WES		Rectal Adenocarcinoma	MUTATED	Splice_Region	SNP		NA	16	23701178	23701178	C	T	16:g.23701178C>T	ENST00000300093.4:c.1609-3C>T	0.07		6	75		34	456
PLK1	Lung Adenocarcinoma (TCGA, Nature 2014)	TCGA-95-7567-01		Lung Adenocarcinoma	X272_splice	Splice_Site	DNP	ShallowDel	Unknown	16	23693478	23693479	GG	TT	16:g.23693478_23693479delinsTT	ENST00000300093.4:c.816_816+1delinsTT	0.15		10	56			867
PLK1	Uterine Corpus Endometrial Carcinoma (TCGA, PanCancer Atlas)	TCGA-B5-A3FC-01		Uterine Endometrioid Carcinoma	X241_splice	Splice_Site	SNP	Diploid	.	16	23692381	23692381	T	C	16:g.23692381T>C	ENST00000300093.4:c.722+2T>C	0.27		12	33		58	12205
PLK1	Lung Adenocarcinoma (TCGA, PanCancer Atlas)	TCGA-95-7567-01		Lung Adenocarcinoma	X272_splice	Splice_Site	SNP	ShallowDel	.	16	23693479	23693479	G	T	16:g.23693479G>T	ENST00000300093.4:c.816+1G>T	0.25		14	41		98	846
PLK1	Diffuse Glioma (GLASS Consortium)	GLSS-SF-0005-R1		Glioblastoma	X398_splice	Splice_Region	SNP	Diploid	NA	16	23698950	23698950	G	A	16:g.23698950G>A	ENST00000300093.4:c.1192+5G>A	0.41		33	48			1534

## Sheet: Table_2
SIFT
S.No	Amino acid change	Score	Predictions
1	P17H	0.14	Tolerated
2	G24R	0.48	Tolerated
3	P41Q	0.02	Deleterious
4	V45L	0.22	Tolerated
5	D46N	0.14	Tolerated
6	R48H	0.13	Tolerated
7	S49N	0.34	Tolerated
8	R52C	0.07	Tolerated
9	R57H	0.03	Deleterious
10	R57S	0.04	Deleterious
11	A65S	0	Deleterious
12	I70N	0.02	Deleterious
13	D74N	0.23	Tolerated
14	G81D	0.08	Tolerated
15	K86N	0.06	Tolerated
16	R95M	0	Deleterious
17	R95S	0.01	Deleterious
18	S99F	0.12	Tolerated
19	E101D	0	Deleterious
20	E101K	0	Deleterious
21	H110N	0	Deleterious
22	H110R	0	Deleterious
23	F116L	0.3	Tolerated
24	H117Y	0.91	Tolerated
25	E121G	0	Deleterious
26	F125L	0.23	Tolerated
27	R134H	0.13	Tolerated
28	R135Q	0.03	Deleterious
29	E140D	0.21	Tolerated
30	E140Q	0.1	Tolerated
31	K146R	0.39	Tolerated
32	P151L	0.45	Tolerated
33	E152K	0	Deleterious
34	R154L	0	Deleterious
35	R154Q	0	Deleterious
36	R158L	0.43	Tolerated
37	R158W	0.11	Tolerated
38	C164Y	0.02	Deleterious
39	R169Q	0.64	Tolerated
40	R175G	0	Deleterious
41	R175P	0	Deleterious
42	R175Q	0	Deleterious
43	L188P	0.01	Deleterious
44	E189G	0.04	Deleterious
45	V190M	0.03	Deleterious
46	G196E	0	Deleterious
47	G196V	0	Deleterious
48	T199I	0.02	Deleterious
49	V201I	0.73	Tolerated
50	E202K	0.03	Deleterious
51	D204G	0.18	Tolerated
52	G205V	0.07	Tolerated
53	K208E	0.01	Deleterious
54	G213V	0	Deleterious
55	I218L	0.34	Tolerated
56	P220A	0	Deleterious
57	P220L	0	Deleterious
58	V222L	0.03	Deleterious
59	F230L	0.77	Tolerated
60	E231K	0	Deleterious
61	D233G	0	Deleterious
62	D233Y	0	Deleterious
63	W235L	0	Deleterious
64	T243A	0.15	Tolerated
65	L244F	0.02	Deleterious
66	E252Q	0	Deleterious
67	E258Q	0.02	Deleterious
68	L261F	0.42	Deleterious
69	R262Q	0.34	Tolerated
70	R262W	0.02	Deleterious
71	I263M	0	Deleterious
72	E267G	0.33	Tolerated
73	K272N	0.22	Tolerated
74	N275H	0.14	Tolerated
75	N275S	0.98	Tolerated
76	P276L	0.4	Tolerated
77	A278D	0	Deleterious
78	A279S	0.76	Tolerated
79	A279T	0.61	Tolerated
80	S280F	0.09	Tolerated
81	T291N	0.46	Tolerated
82	R293C	0	Deleterious
83	R293H	0	Deleterious
84	R293S	0	Deleterious
85	T295I	0.02	Deleterious
86	N297S	0.35	Tolerated
87	E298K	0.23	Tolerated
88	E303Q	0.33	Tolerated
89	F304L	0	Deleterious
90	F304V	0	Deleterious
91	F305I	0.03	Deleterious
92	P311L	0	Deleterious
93	A312S	1	Tolerated
94	R313H	0.05	Deleterious
95	L319M	0.1	Deleterious
96	P323L	0.01	Deleterious
97	R324S	0.76	Tolerated
98	S326L	0.35	Tolerated
99	S335C	0.04	Deleterious
100	R337Q	0.39	Tolerated
101	R337W	0.03	Deleterious
102	P339L	0.01	Deleterious
103	T341I	0.08	Tolerated
104	V342F	0.12	Tolerated
105	E348K	0.62	Tolerated
106	P350L	0.28	Tolerated
107	R354C	0.05	Deleterious
108	P355L	0.23	Tolerated
109	R356Q	0.48	Tolerated
110	R356W	0.04	Deleterious
111	G367V	0.38	Tolerated
112	V369A	1	Tolerated
113	V370A	0.53	Tolerated
114	D376G	0.32	Tolerated
115	P389L	0.19	Tolerated
116	E391K	0.44	Tolerated
117	R392C	0.03	Deleterious
118	R392H	0.11	Tolerated
119	E399D	0.57	Tolerated
120	A400V	0.93	Tolerated
121	E401K	0.76	Tolerated
122	D402N	0.09	Tolerated
123	P407L	0	Deleterious
124	D416N	0.08	Tolerated
125	D416Y	0.01	Deleterious
126	S418L	0.02	Deleterious
127	S418A	0.13	Tolerated
128	Y421N	0.02	Deleterious
129	G422R	0	Deleterious
130	Y425H	0	Deleterious
131	Q426P	0.01	Deleterious
132	Q426R	0.2	Tolerated
133	D429H	0.01	Deleterious
134	V432M	0.02	Deleterious
135	G433E	0.01	Deleterious
136	T440A	0.32	Tolerated
137	R441C	0.01	Deleterious
138	R441H	0.63	Tolerated
139	D447E	0.37	Tolerated
140	R456C	0.02	Deleterious
141	R456H	0.1	Tolerated
142	D457G	0.39	Tolerated
143	G458D	0.57	Tolerated
144	G458S	0.38	Tolerated
145	S461F	0.73	Tolerated
146	L463H	0.02	Deleterious
147	T464I	0.08	Tolerated
148	V465M	0.32	Tolerated
149	S471F	0.07	Tolerated
150	K480N	0.04	Deleterious
151	R483C	0.03	Deleterious
152	Y485H	0	Deleterious
153	M486I	0	Deleterious
154	S487R	0.41	Tolerated
155	H489Q	0.01	Deleterious
156	L490W	0	Deleterious
157	P499S	0.8	Tolerated
158	R500C	0.06	Tolerated
159	R500H	0.15	Tolerated
160	E501K	0.24	Tolerated
161	D503Y	0.1	Tolerated
162	R507W	0.03	Deleterious
163	P509S	0.14	Tolerated
164	Y510C	0.18	Tolerated
165	L511I	0.16	Tolerated
166	R512Q	0.37	Tolerated
167	T513I	0.13	Tolerated
168	F515L	0.78	Tolerated
169	R516C	0	Deleterious
170	T517I	0.01	Deleterious
171	A520T	0	Deleterious
172	H524P	0.06	Tolerated
173	L525F	0.01	Deleterious
174	L525P	0.01	Deleterious
175	S529N	0.01	Deleterious
176	Q531H	0	Deleterious
177	N533K	0	Deleterious
178	N533S	0	Deleterious
179	F534I	0	Deleterious
180	L541F	0.06	Tolerated
181	A549D	0.18	Tolerated
182	V550M	0.01	Deleterious
183	R557Q	0.04	Deleterious
184	R557W	0	Deleterious
185	R560C	0.18	Tolerated
186	R560H	0.54	Tolerated
187	R563C	0.01	Deleterious
188	R563H	0.11	Tolerated
189	L566V	0.53	Tolerated
190	E568A	0.79	Tolerated
191	C573F	0.05	Deleterious
192	E575K	0.52	Tolerated
193	A577V	0.64	Tolerated
194	R579Q	0.03	Deleterious
195	R579W	0.03	Deleterious
196	L580F	0.07	Tolerated
197	R581C	0.01	Deleterious
198	Y582C	0	Deleterious
199	A583T	0	Deleterious
200	R584H	0.13	Tolerated
201	T585I	0.15	Tolerated
202	R594C	0.02	Deleterious
203	S595L	0.02	Deleterious
204	A596V	0.87	Tolerated
205	N598Y	0.19	Tolerated
206	R599C	0.05	Deleterious
207	K601Q	0	Deleterious

## Sheet: Table_3
PolyPhen2
S.No	Amino acid change	UniProt ID	Reference SNP cluster ID (rsid)	Score	Predictions
1	P41Q	P53350	-	0.98	Probably damaging
2	R57H	P53350	-	0.999	Probably damaging
3	R57S	P53350	-	0.999	Probably damaging
4	A65S	P53350	-	1	Probably damaging
5	I70N	P53350	-	0.997	Probably damaging
6	R95M	P53350	-	0.98	Probably damaging
7	R95S	P53350	-	0.939	Possibly damaging
8	E101D	P53350	-	0.996	Probably damaging
9	E101K	P53350	-	0.891	Possibly damaging
10	H110N	P53350	-	0.974	Probably damaging
11	H110R	P53350	-	0.988	Probably damaging
12	E121G	P53350	-	0.999	Probably damaging
13	R135Q	P53350	-	1	Probably damaging
14	E152K	P53350	-	1	Probably damaging
15	R154L	P53350	-	1	Probably damaging
16	R154Q	P53350	-	0.992	Probably damaging
17	C164Y	P53350	-	1	Probably damaging
18	R175G	P53350	-	1	Probably damaging
19	R175P	P53350	-	1	Probably damaging
20	R175Q	P53350	-	1	Probably damaging
21	L188P	P53350	-	1	Probably damaging
22	E189G	P53350	-	0.987	Probably damaging
23	V190M	P53350	-	0.992	Probably damaging
24	G196E	P53350	-	1	Probably damaging
25	G196V	P53350	-	1	Probably damaging
26	T199I	P53350	-	1	Probably damaging
27	E202K	P53350	-	0.585	Possibly damaging
28	K208E	P53350	-	1	Probably damaging
29	G213V	P53350	-	0.999	Probably damaging
30	P220A	P53350	-	1	Probably damaging
31	P220L	P53350	-	1	Probably damaging
32	V222L	P53350	-	0.27	Benign
33	E231K	P53350	-	1	Probably damaging
34	D233G	P53350	-	1	Probably damaging
35	D233Y	P53350	-	1	Probably damaging
36	W235L	P53350	-	1	Probably damaging
37	L244F	P53350	-	0.998	Probably damaging
38	E252Q	P53350	-	1	Probably damaging
39	E258Q	P53350	-	0.982	Probably damaging
40	L261F	P53350	rs35056440	0.052	Benign
41	R262W	P53350	-	1	Probably damaging
42	I263M	P53350	-	1	Probably damaging
43	A278D	P53350	-	1	Probably damaging
44	R293C	P53350	-	1	Probably damaging
45	R293H	P53350	-	1	Probably damaging
46	R293S	P53350	-	1	Probably damaging
47	T295I	P53350	-	0.304	Benign
48	F304L	P53350	-	1	Probably damaging
49	F304V	P53350	-	1	Probably damaging
50	F305I	P53350	-	0.116	Benign
51	P311L	P53350	-	1	Probably damaging
52	R313H	P53350	-	0.415	Benign
53	L319M	P53350	-	1	Probably damaging
54	P323L	P53350	-	1	Probably damaging
55	S335C	P53350	-	0.97	Probably damaging
56	R337W	P53350	-	1	Probably damaging
57	P339L	P53350	-	0.999	Probably damaging
58	R354C	P53350	-	0.977	Probably damaging
59	R356W	P53350	-	0.98	Probably damaging
60	R392C	P53350	-	1	Probably damaging
61	P407L	P53350	-	1	Probably damaging
62	D416Y	P53350	-	1	Probably damaging
63	S418L	P53350	-	1	Probably damaging
64	Y421N	P53350	-	1	Probably damaging
65	G422R	P53350	-	1	Probably damaging
66	Y425H	P53350	-	1	Probably damaging
67	Q426P	P53350	-	1	Probably damaging
68	D429H	P53350	-	1	Probably damaging
69	V432M	P53350	-	0.99	Probably damaging
70	G433E	P53350	-	1	Probably damaging
71	R441C	P53350	-	1	Probably damaging
72	R456C	P53350	-	1	Probably damaging
73	L463H	P53350	rs45569335	0.025	Benign
74	K480N	P53350	-	0.36	Benign
75	R483C	P53350	-	1	Probably damaging
76	Y485H	P53350	-	1	Probably damaging
77	M486I	P53350	-	1	Probably damaging
78	H489Q	P53350	-	0.999	Probably damaging
79	L490W	P53350	-	1	Probably damaging
80	R507W	P53350	-	1	Probably damaging
81	R516C	P53350	-	1	Probably damaging
82	T517I	P53350	-	1	Probably damaging
83	A520T	P53350	-	1	Probably damaging
84	L525F	P53350	-	0.994	Probably damaging
85	L525P	P53350	-	1	Probably damaging
86	S529N	P53350	-	0.051	Benign
87	Q531H	P53350	-	1	Probably damaging
88	N533K	P53350	-	1	Probably damaging
89	N533S	P53350	-	1	Probably damaging
90	F534I	P53350	-	1	Probably damaging
91	V550M	P53350	-	0.998	Probably damaging
92	R557Q	P53350	-	0.991	Probably damaging
93	R557W	P53350	-	0.997	Probably damaging
94	R563C	P53350	-	1	Probably damaging
95	C573F	P53350	-	0.806	Possibly damaging
96	R579Q	P53350	-	1	Probably damaging
97	R579W	P53350	-	1	Probably damaging
98	R581C	P53350	-	1	Probably damaging
99	Y582C	P53350	-	1	Probably damaging
100	A583T	P53350	-	1	Probably damaging
101	R594C	P53350	-	1	Probably damaging
102	S595L	P53350	rs34001032	0.888	Possibly damaging
103	R599C	P53350	-	1	Probably damaging
104	K601Q	P53350	-	0.947	Possibly damaging

## Sheet: Table_4
S.No	ProtVar															CScape					FATHMM-XF
	Chr.	Coordinate	Ref.	Alt.	Gene	Codon (strand)	CADD v1.7	Prediction	Isoform	Protein name	AA pos.	AA change	Consequence(s)	AlphaMiss. pred.	Prediction	Chromosome	Position	Variant	Coding score	Prediction	Chromosome	Position	Variant	Coding Score	Prediction
1	16	23679054	C	A	PLK1	cCg/cAg(+)	26.1	Probably deleterious	canP53350	Serine/threonine-protein kinase PLK1	41	Pro/Gln	missense	0.82	Pathogenic	16	23679054	C/A	0.657004	Oncogenic	16	23679054	C/A	0.822728	Pathogenic
2	16	23679102	G	A	PLK1	cGc/cAc(+)	27.8	Probably deleterious	canP53350	Serine/threonine-protein kinase PLK1	57	Arg/His	missense	0.51	Ambiguous	16	23679102	G/A	0.631452	Oncogenic	16	23679102	G/A	0.821685	Pathogenic
3	16	23679101	C	A	PLK1	Cgc/Agc(+)	25	Probably deleterious	canP53350	Serine/threonine-protein kinase PLK1	57	Arg/Ser	missense	0.92	Pathogenic	16	23679101	C/A	0.362565	Benign	16	23679101	C/A	0.320307	Benign
4	16	23679125	G	T	PLK1	Gcc/Ucc(+)	27.7	Probably deleterious	canP53350	Serine/threonine-protein kinase PLK1	65	Ala/Ser	missense	0.91	Pathogenic	16	23679125	G/T	0.49511	Benign	16	23679125	G/T	0.912804	Pathogenic
5	16	23679141	T	A	PLK1	aUc/aAc(+)	31	Highly likely deleterious	canP53350	Serine/threonine-protein kinase PLK1	70	Ile/Asn	missense	1	Pathogenic	16	23679141	T/A	0.477847	Benign	16	23679141	T/A	0.720026	Pathogenic
6	16	23679216	G	T	PLK1	aGg/aUg(+)	24.6	Quite likely deleterious	canP53350	Serine/threonine-protein kinase PLK1	95	Arg/Met	missense	0.89	Pathogenic	16	23679216	G/T	0.472847	Benign	16	23679216	G/T	0.688436	Pathogenic
7	16	23679235	A	C	PLK1	gaA/gaC(+)	24.6	Quite likely deleterious	canP53350	Serine/threonine-protein kinase PLK1	101	Glu/Asp	missense	1	Pathogenic	16	23679235	A/C	0.614424	Oncogenic	16	23679235	A/C	0.529584	Pathogenic
8	16	23679235	A	T	PLK1	gaA/gaU(+)	24.6	Quite likely deleterious	canP53350	Serine/threonine-protein kinase PLK1	101	Glu/Asp	missense	1	Pathogenic	16	23679235	A/T	0.569281	Oncogenic	16	23679235	A/T	0.361414	Benign
9	16	23679260	C	A	PLK1	Cac/Aac(+)	24.2	Quite likely deleterious	canP53350	Serine/threonine-protein kinase PLK1	110	His/Asn	missense	0.27	Benign	16	23679260	C/A	0.690568	Oncogenic	16	23679260	C/A	0.674878	Pathogenic
10	16	23679261	A	G	PLK1	cAc/cGc(+)	26	Probably deleterious	canP53350	Serine/threonine-protein kinase PLK1	110	His/Arg	missense	0.96	Pathogenic	16	23679261	A/G	0.66149	Oncogenic	16	23679261	A/G	0.931172	Pathogenic
11	16	23679294	A	G	PLK1	gAg/gGg(+)	31	Highly likely deleterious	canP53350	Serine/threonine-protein kinase PLK1	121	Glu/Gly	missense	0.94	Pathogenic	16	23679294	A/G	0.919327	Oncogenic (high conf.)	16	23679294	A/G	0.849961	Pathogenic
12	16	23679336	G	A	PLK1	cGg/cAg(+)	28	Probably deleterious	canP53350	Serine/threonine-protein kinase PLK1	135	Arg/Gln	missense	0.49	Ambiguous	16	23679336	G/A	0.685617	Oncogenic	16	23679336	G/A	0.791869	Pathogenic
13	16	23680129	G	A	PLK1	Gag/Aag(+)	32	Highly likely deleterious	canP53350	Serine/threonine-protein kinase PLK1	152	Glu/Lys	missense	1	Pathogenic	16	23680129	G/A	0.934002	Oncogenic (high conf.)	16	23680129	G/A	0.953606	Pathogenic
14	16	23680136	G	T	PLK1	cGa/cUa(+)	32	Highly likely deleterious	canP53350	Serine/threonine-protein kinase PLK1	154	Arg/Leu	missense	0.99	Pathogenic	16	23680136	G/T	0.920583	Oncogenic (high conf.)	16	23680136	G/T	0.954121	Pathogenic
15	16	23680136	G	A	PLK1	cGa/cAa(+)	32	Highly likely deleterious	canP53350	Serine/threonine-protein kinase PLK1	154	Arg/Gln	missense	0.78	Pathogenic	16	23680136	G/A	0.950399	Oncogenic (high conf.)	16	23680136	G/A	0.942973	Pathogenic
16	16	23680166	G	A	PLK1	uGc/uAc(+)	31	Highly likely deleterious	canP53350	Serine/threonine-protein kinase PLK1	164	Cys/Tyr	missense	0.99	Pathogenic	16	23680166	G/A	0.730352	Oncogenic	16	23680166	G/A	0.893947	Pathogenic
17	16	23680198	C	G	PLK1	Cga/Gga(+)	24.4	Quite likely deleterious	canP53350	Serine/threonine-protein kinase PLK1	175	Arg/Gly	missense	0.99	Pathogenic	16	23680198	C/G	0.863191	Oncogenic	16	23680198	C/G	0.738499	Pathogenic
18	16	23680199	G	C	PLK1	cGa/cCa(+)	33	Highly likely deleterious	canP53350	Serine/threonine-protein kinase PLK1	175	Arg/Pro	missense	1	Pathogenic	16	23680199	G/C	0.945896	Oncogenic (high conf.)	16	23680199	G/C	0.978314	Pathogenic (high conf.)
19	16	23680199	G	A	PLK1	cGa/cAa(+)	33	Highly likely deleterious	canP53350	Serine/threonine-protein kinase PLK1	175	Arg/Gln	missense	0.99	Pathogenic	16	23680199	G/A	0.942398	Oncogenic (high conf.)	16	23680199	G/A	0.939055	Pathogenic
20	16	23680238	T	C	PLK1	cUg/cCg(+)	32	Highly likely deleterious	canP53350	Serine/threonine-protein kinase PLK1	188	Leu/Pro	missense	0.99	Pathogenic	16	23680238	T/C	0.857562	Oncogenic	16	23680238	T/C	0.976094	Pathogenic (high conf.)
21	16	23680241	A	G	PLK1	gAg/gGg(+)	33	Highly likely deleterious	canP53350	Serine/threonine-protein kinase PLK1	189	Glu/Gly	missense	0.5	Ambiguous	16	23680241	A/G	0.952501	Oncogenic (high conf.)	16	23680241	A/G	0.961356	Pathogenic
22	16	23680243	G	A	PLK1	Gug/Aug(+)	33	Highly likely deleterious	canP53350	Serine/threonine-protein kinase PLK1	190	Val/Met	missense	0.83	Pathogenic	16	23680243	G/A	0.860585	Oncogenic	16	23680243	G/A	0.933175	Pathogenic
23	16	23680923	G	A	PLK1	gGa/gAa(+)	33	Highly likely deleterious	canP53350	Serine/threonine-protein kinase PLK1	196	Gly/Glu	missense	1	Pathogenic	16	23680923	G/A	0.919371	Oncogenic (high conf.)	16	23680923	G/A	0.94933	Pathogenic
24	16	23680923	G	T	PLK1	gGa/gUa(+)	33	Highly likely deleterious	canP53350	Serine/threonine-protein kinase PLK1	196	Gly/Val	missense	1	Pathogenic	16	23680923	G/T	0.89005	Oncogenic (high conf.)	16	23680923	G/T	0.94933	Pathogenic
25	16	23680932	C	T	PLK1	aCc/aUc(+)	28.3	Probably deleterious	canP53350	Serine/threonine-protein kinase PLK1	199	Thr/Ile	missense	0.98	Pathogenic	16	23680932	C/T	0.849529	Oncogenic	16	23680932	C/T	0.908892	Pathogenic
26	16	23680958	A	G	PLK1	Aag/Gag(+)	32	Highly likely deleterious	canP53350	Serine/threonine-protein kinase PLK1	208	Lys/Glu	missense	0.99	Pathogenic	16	23680958	A/G	0.904455	Oncogenic (high conf.)	16	23680958	A/G	0.948398	Pathogenic
27	16	23680974	G	T	PLK1	gGg/gUg(+)	33	Highly likely deleterious	canP53350	Serine/threonine-protein kinase PLK1	213	Gly/Val	missense	1	Pathogenic	16	23680974	G/T	0.84977	Oncogenic	16	23680974	G/T	0.957595	Pathogenic
28	16	23680994	C	G	PLK1	Ccc/Gcc(+)	29.7	Probably deleterious	canP53350	Serine/threonine-protein kinase PLK1	220	Pro/Ala	missense	0.98	Pathogenic	16	23680994	C/G	0.829088	Oncogenic	16	23680994	C/G	0.919788	Pathogenic
29	16	23680995	C	T	PLK1	cCc/cUc(+)	33	Highly likely deleterious	canP53350	Serine/threonine-protein kinase PLK1	220	Pro/Leu	missense	0.99	Pathogenic	16	23680995	C/T	0.818078	Oncogenic	16	23680995	C/T	0.908847	Pathogenic
30	16	23681027	G	A	PLK1	Gag/Aag(+)	34	Highly likely deleterious	canP53350	Serine/threonine-protein kinase PLK1	231	Glu/Lys	missense	0.96	Pathogenic	16	23681027	G/A	0.942753	Oncogenic (high conf.)	16	23681027	G/A	0.949196	Pathogenic
31	16	23681034	A	G	PLK1	gAu/gGu(+)	36	Highly likely deleterious	canP53350	Serine/threonine-protein kinase PLK1	233	Asp/Gly	missense	1	Pathogenic	16	23681034	A/G	0.916703	Oncogenic (high conf.)	16	23681034	A/G	0.95677	Pathogenic
32	16	23681033	G	T	PLK1	Gau/Uau(+)	35	Highly likely deleterious	canP53350	Serine/threonine-protein kinase PLK1	233	Asp/Tyr	missense	1	Pathogenic	16	23681033	G/T	0.89713	Oncogenic (high conf.)	16	23681033	G/T	0.953011	Pathogenic
33	16	23681040	G	T	PLK1	uGg/uUg(+)	34	Highly likely deleterious	canP53350	Serine/threonine-protein kinase PLK1	235	Trp/Leu	missense	1	Pathogenic	16	23681040	G/T	0.88431	Oncogenic	16	23681040	G/T	0.954418	Pathogenic
34	16	23682073	G	C	PLK1	uuG/uuC(+)	24.1	Quite likely deleterious	canP53350	Serine/threonine-protein kinase PLK1	244	Leu/Phe	missense	0.85	Pathogenic	16	23682073	G/C	0.646238	Oncogenic	16	23682073	G/C	0.571682	Pathogenic
35	16	23682073	G	T	PLK1	uuG/uuU(+)	24.4	Quite likely deleterious	canP53350	Serine/threonine-protein kinase PLK1	244	Leu/Phe	missense	0.85	Pathogenic	16	23682073	G/T	0.687174	Oncogenic	16	23682073	G/T	0.485883	Benign
36	16	23682095	G	C	PLK1	Gag/Cag(+)	29.7	Probably deleterious	canP53350	Serine/threonine-protein kinase PLK1	252	Glu/Gln	missense	0.95	Pathogenic	16	23682095	G/C	0.915051	Oncogenic (high conf.)	16	23682095	G/C	0.934246	Pathogenic
37	16	23682113	G	C	PLK1	Gag/Cag(+)	28.9	Probably deleterious	canP53350	Serine/threonine-protein kinase PLK1	258	Glu/Gln	missense	0.75	Pathogenic	16	23682113	G/C	0.92514	Oncogenic (high conf.)	16	23682113	G/C	0.927153	Pathogenic
38	16	23682125	C	T	PLK1	Cgg/Ugg(+)	33	Highly likely deleterious	canP53350	Serine/threonine-protein kinase PLK1	262	Arg/Trp	missense	0.94	Pathogenic	16	23682125	C/T	0.595838	Oncogenic	16	23682125	C/T	0.724312	Pathogenic
39	16	23682130	C	G	PLK1	auC/auG(+)	24.9	Quite likely deleterious	canP53350	Serine/threonine-protein kinase PLK1	263	Ile/Met	missense	0.95	Pathogenic	16	23682130	C/G	0.684093	Oncogenic	16	23682130	C/G	0.537196	Pathogenic
40	16	23683886	C	A	PLK1	gCc/gAc(+)	28.9	Probably deleterious	canP53350	Serine/threonine-protein kinase PLK1	278	Ala/Asp	missense	1	Pathogenic	16	23683886	C/A	0.86619	Oncogenic	16	23683886	C/A	0.914579	Pathogenic
41	16	23683930	C	T	PLK1	Cgc/Ugc(+)	32	Highly likely deleterious	canP53350	Serine/threonine-protein kinase PLK1	293	Arg/Cys	missense	0.98	Pathogenic	16	23683930	C/T	0.660651	Oncogenic	16	23683930	C/T	0.7888	Pathogenic
42	16	23683931	G	A	PLK1	cGc/cAc(+)	33	Highly likely deleterious	canP53350	Serine/threonine-protein kinase PLK1	293	Arg/His	missense	0.99	Pathogenic	16	23683931	G/A	0.90229	Oncogenic (high conf.)	16	23683931	G/A	0.934307	Pathogenic
43	16	23683930	C	A	PLK1	Cgc/Agc(+)	28.3	Probably deleterious	canP53350	Serine/threonine-protein kinase PLK1	293	Arg/Ser	missense	1	Pathogenic	16	23683930	C/A	0.713589	Oncogenic	16	23683930	C/A	0.477224	Benign
44	16	23683963	T	C	PLK1	Uuc/Cuc(+)	28.2	Probably deleterious	canP53350	Serine/threonine-protein kinase PLK1	304	Phe/Leu	missense	1	Pathogenic	16	23683963	T/C	0.708765	Oncogenic	16	23683963	T/C	0.92847	Pathogenic
45	16	23683965	C	A	PLK1	uuC/uuA(+)	23.1	Quite likely deleterious	canP53350	Serine/threonine-protein kinase PLK1	304	Phe/Leu	missense	1	Pathogenic	16	23683965	C/A	0.647347	Oncogenic	16	23683965	C/A	0.568087	Pathogenic
46	16	23683965	C	G	PLK1	uuC/uuG(+)	23	Quite likely deleterious	canP53350	Serine/threonine-protein kinase PLK1	304	Phe/Leu	missense	1	Pathogenic	16	23683965	C/G	0.643674	Oncogenic	16	23683965	C/G	0.575887	Pathogenic
47	16	23683963	T	G	PLK1	Uuc/Guc(+)	29.8	Probably deleterious	canP53350	Serine/threonine-protein kinase PLK1	304	Phe/Val	missense	0.96	Pathogenic	16	23683963	T/G	0.841936	Oncogenic	16	23683963	T/G	0.932066	Pathogenic
48	16	23683985	C	T	PLK1	cCu/cUu(+)	28.6	Probably deleterious	canP53350	Serine/threonine-protein kinase PLK1	311	Pro/Leu	missense	0.94	Pathogenic	16	23683985	C/T	0.738154	Oncogenic	16	23683985	C/T	0.906621	Pathogenic
49	16	23684008	C	A	PLK1	Cug/Aug(+)	25.2	Probably deleterious	canP53350	Serine/threonine-protein kinase PLK1	319	Leu/Met	missense	0.72	Pathogenic	16	23684008	C/A	0.739892	Oncogenic	16	23684008	C/A	0.767131	Pathogenic
50	16	23684021	C	T	PLK1	cCa/cUa(+)	27.3	Probably deleterious	canP53350	Serine/threonine-protein kinase PLK1	323	Pro/Leu	missense	0.98	Pathogenic	16	23684021	C/T	0.78975	Oncogenic	16	23684021	C/T	0.893979	Pathogenic
51	16	23684056	A	T	PLK1	Agc/Ugc(+)	23.3	Quite likely deleterious	canP53350	Serine/threonine-protein kinase PLK1	335	Ser/Cys	missense	0.06	Benign	16	23684056	A/T	0.636309	Oncogenic	16	23684056	A/T	0.573946	Pathogenic
52	16	23684056	A	T	PLK1	Agc/Ugc(+)	23.3	Quite likely deleterious	canP53350	Serine/threonine-protein kinase PLK1	335	Ser/Cys	missense	0.06	Benign	16	23684056	A/T	0.636309	Oncogenic	16	23684056	A/T	0.573946	Pathogenic
53	16	23684062	C	T	PLK1	Cgg/Ugg(+)	28.1	Probably deleterious	canP53350	Serine/threonine-protein kinase PLK1	337	Arg/Trp	missense	0.82	Pathogenic	16	23684062	C/T	0.643219	Oncogenic	16	23684062	C/T	0.809749	Pathogenic
54	16	23684069	C	T	PLK1	cCc/cUc(+)	26.5	Probably deleterious	canP53350	Serine/threonine-protein kinase PLK1	339	Pro/Leu	missense	0.78	Pathogenic	16	23684069	C/T	0.832048	Oncogenic	16	23684069	C/T	0.911401	Pathogenic
55	16	23687492	C	T	PLK1	Cgu/Ugu(+)	25.1	Probably deleterious	canP53350	Serine/threonine-protein kinase PLK1	354	Arg/Cys	missense	0.09	Benign	16	23687492	C/T	0.553641	Oncogenic	16	23687492	C/T	0.364985	Benign
56	16	23687498	C	T	PLK1	Cgg/Ugg(+)	29.4	Probably deleterious	canP53350	Serine/threonine-protein kinase PLK1	356	Arg/Trp	missense	0.08	Benign	16	23687498	C/T	0.484129	Benign	16	23687498	C/T	0.578398	Pathogenic
57	16	23687606	C	T	PLK1	Cgu/Ugu(+)	25	Probably deleterious	canP53350	Serine/threonine-protein kinase PLK1	392	Arg/Cys	missense	0.21	Benign	16	23687606	C/T	0.704674	Oncogenic	16	23687606	C/T	0.720696	Pathogenic
58	16	23688695	C	T	PLK1	cCc/cUc(+)	28.9	Probably deleterious	canP53350	Serine/threonine-protein kinase PLK1	407	Pro/Leu	missense	0.99	Pathogenic	16	23688695	C/T	0.841925	Oncogenic	16	23688695	C/T	0.944889	Pathogenic
59	16	23688721	G	T	PLK1	Gac/Uac(+)	33	Highly likely deleterious	canP53350	Serine/threonine-protein kinase PLK1	416	Asp/Tyr	missense	1	Pathogenic	16	23688721	G/T	0.910048	Oncogenic (high conf.)	16	23688721	G/T	0.951336	Pathogenic
60	16	23688728	C	T	PLK1	uCg/uUg(+)	33	Highly likely deleterious	canP53350	Serine/threonine-protein kinase PLK1	418	Ser/Leu	missense	1	Pathogenic	16	23688728	C/T	0.935598	Oncogenic (high conf.)	16	23688728	C/T	0.95117	Pathogenic
61	16	23688736	T	A	PLK1	Uac/Aac(+)	29.5	Probably deleterious	canP53350	Serine/threonine-protein kinase PLK1	421	Tyr/Asn	missense	1	Pathogenic	16	23688736	T/A	0.840631	Oncogenic	16	23688736	T/A	0.955045	Pathogenic
62	16	23688739	G	C	PLK1	Ggc/Cgc(+)	32	Highly likely deleterious	canP53350	Serine/threonine-protein kinase PLK1	422	Gly/Arg	missense	1	Pathogenic	16	23688739	G/C	0.896817	Oncogenic (high conf.)	16	23688739	G/C	0.959508	Pathogenic
63	16	23689240	T	C	PLK1	Uau/Cau(+)	28.2	Probably deleterious	canP53350	Serine/threonine-protein kinase PLK1	425	Tyr/His	missense	1	Pathogenic	16	23689240	T/C	0.797919	Oncogenic	16	23689240	T/C	0.94488	Pathogenic
64	16	23689244	A	C	PLK1	cAg/cCg(+)	29.9	Probably deleterious	canP53350	Serine/threonine-protein kinase PLK1	426	Gln/Pro	missense	1	Pathogenic	16	23689244	A/C	0.819817	Oncogenic	16	23689244	A/C	0.978352	Pathogenic (high conf.)
65	16	23689252	G	C	PLK1	Gau/Cau(+)	32	Highly likely deleterious	canP53350	Serine/threonine-protein kinase PLK1	429	Asp/His	missense	1	Pathogenic	16	23689252	G/C	0.891455	Oncogenic (high conf.)	16	23689252	G/C	0.940019	Pathogenic
66	16	23689261	G	A	PLK1	Gug/Aug(+)	31	Highly likely deleterious	canP53350	Serine/threonine-protein kinase PLK1	432	Val/Met	missense	0.76	Pathogenic	16	23689261	G/A	0.850501	Oncogenic	16	23689261	G/A	0.942239	Pathogenic
67	16	23689265	G	A	PLK1	gGg/gAg(+)	31	Highly likely deleterious	canP53350	Serine/threonine-protein kinase PLK1	433	Gly/Glu	missense	1	Pathogenic	16	23689265	G/A	0.860148	Oncogenic	16	23689265	G/A	0.94976	Pathogenic
68	16	23689288	C	T	PLK1	Cgc/Ugc(+)	33	Highly likely deleterious	canP53350	Serine/threonine-protein kinase PLK1	441	Arg/Cys	missense	0.45	Ambiguous	16	23689288	C/T	0.829442	Oncogenic	16	23689288	C/T	0.945539	Pathogenic
69	16	23689333	C	T	PLK1	Cgu/Ugu(+)	31	Highly likely deleterious	canP53350	Serine/threonine-protein kinase PLK1	456	Arg/Cys	missense	0.24	Benign	16	23689333	C/T	0.583325	Oncogenic	16	23689333	C/T	0.693521	Pathogenic
70	16	23689515	C	T	PLK1	Cgc/Ugc(+)	28.9	Probably deleterious	canP53350	Serine/threonine-protein kinase PLK1	483	Arg/Cys	missense	0.46	Ambiguous	16	23689515	C/T	0.564948	Oncogenic	16	23689515	C/T	0.680347	Pathogenic
71	16	23689521	T	C	PLK1	Uac/Cac(+)	29.2	Probably deleterious	canP53350	Serine/threonine-protein kinase PLK1	485	Tyr/His	missense	1	Pathogenic	16	23689521	T/C	0.745243	Oncogenic	16	23689521	T/C	0.933193	Pathogenic
72	16	23689526	G	A	PLK1	auG/auA(+)	32	Highly likely deleterious	canP53350	Serine/threonine-protein kinase PLK1	486	Met/Ile	missense	1	Pathogenic	16	23689526	G/A	0.909389	Oncogenic (high conf.)	16	23689526	G/A	0.932739	Pathogenic
73	16	23689526	G	C	PLK1	auG/auC(+)	34	Highly likely deleterious	canP53350	Serine/threonine-protein kinase PLK1	486	Met/Ile	missense	1	Pathogenic	16	23689526	G/C	0.898335	Oncogenic (high conf.)	16	23689526	G/C	0.924285	Pathogenic
74	16	23689526	G	T	PLK1	auG/auU(+)	35	Highly likely deleterious	canP53350	Serine/threonine-protein kinase PLK1	486	Met/Ile	missense	1	Pathogenic	16	23689526	G/T	0.894205	Oncogenic (high conf.)	16	23689526	G/T	0.932739	Pathogenic
75	16	23689535	C	A	PLK1	caC/caA(+)	24	Quite likely deleterious	canP53350	Serine/threonine-protein kinase PLK1	489	His/Gln	missense	1	Pathogenic	16	23689535	C/A	0.556005	Oncogenic	16	23689535	C/A	0.578202	Pathogenic
76	16	23689535	C	G	PLK1	caC/caG(+)	24.7	Quite likely deleterious	canP53350	Serine/threonine-protein kinase PLK1	489	His/Gln	missense	1	Pathogenic	16	23689535	C/G	0.537273	Oncogenic	16	23689535	C/G	0.578202	Pathogenic
77	16	23689537	T	G	PLK1	uUg/uGg(+)	31	Highly likely deleterious	canP53350	Serine/threonine-protein kinase PLK1	490	Leu/Trp	missense	1	Pathogenic	16	23689537	T/G	0.877623	Oncogenic	16	23689537	T/G	0.956555	Pathogenic
78	16	23689587	C	T	PLK1	Cgg/Ugg(+)	33	Highly likely deleterious	canP53350	Serine/threonine-protein kinase PLK1	507	Arg/Trp	missense	0.94	Pathogenic	16	23689587	C/T	0.694577	Oncogenic	16	23689587	C/T	0.878881	Pathogenic
79	16	23689614	C	T	PLK1	Cgc/Ugc(+)	34	Highly likely deleterious	canP53350	Serine/threonine-protein kinase PLK1	516	Arg/Cys	missense	1	Pathogenic	16	23689614	C/T	0.645724	Oncogenic	16	23689614	C/T	0.697675	Pathogenic
80	16	23689618	C	T	PLK1	aCc/aUc(+)	29.9	Probably deleterious	canP53350	Serine/threonine-protein kinase PLK1	517	Thr/Ile	missense	1	Pathogenic	16	23689618	C/T	0.707914	Oncogenic	16	23689618	C/T	0.858482	Pathogenic
81	16	23689626	G	A	PLK1	Gcc/Acc(+)	33	Highly likely deleterious	canP53350	Serine/threonine-protein kinase PLK1	520	Ala/Thr	missense	0.99	Pathogenic	16	23689626	G/A	0.858863	Oncogenic	16	23689626	G/A	0.908014	Pathogenic
82	16	23689641	C	T	PLK1	Cuc/Uuc(+)	28.8	Probably deleterious	canP53350	Serine/threonine-protein kinase PLK1	525	Leu/Phe	missense	0.71	Pathogenic	16	23689641	C/T	0.761762	Oncogenic	16	23689641	C/T	0.781059	Pathogenic
83	16	23689642	T	C	PLK1	cUc/cCc(+)	33	Highly likely deleterious	canP53350	Serine/threonine-protein kinase PLK1	525	Leu/Pro	missense	1	Pathogenic	16	23689642	T/C	0.907075	Oncogenic (high conf.)	16	23689642	T/C	0.968065	Pathogenic
84	16	23689661	G	C	PLK1	caG/caC(+)	24.7	Quite likely deleterious	canP53350	Serine/threonine-protein kinase PLK1	531	Gln/His	missense	1	Pathogenic	16	23689661	G/C	0.730917	Oncogenic	16	23689661	G/C	0.57703	Pathogenic
85	16	23689661	G	T	PLK1	caG/caU(+)	24.7	Quite likely deleterious	canP53350	Serine/threonine-protein kinase PLK1	531	Gln/His	missense	1	Pathogenic	16	23689661	G/T	0.702413	Oncogenic	16	23689661	G/T	0.587365	Pathogenic
86	16	23689667	C	A	PLK1	aaC/aaA(+)	23.7	Quite likely deleterious	canP53350	Serine/threonine-protein kinase PLK1	533	Asn/Lys	missense	1	Pathogenic	16	23689667	C/A	0.714486	Oncogenic	16	23689667	C/A	0.628652	Pathogenic
87	16	23689667	C	G	PLK1	aaC/aaG(+)	23.6	Quite likely deleterious	canP53350	Serine/threonine-protein kinase PLK1	533	Asn/Lys	missense	1	Pathogenic	16	23689667	C/G	0.684734	Oncogenic	16	23689667	C/G	0.628652	Pathogenic
88	16	23689666	A	G	PLK1	aAc/aGc(+)	25.9	Probably deleterious	canP53350	Serine/threonine-protein kinase PLK1	533	Asn/Ser	missense	0.96	Pathogenic	16	23689666	A/G	0.754827	Oncogenic	16	23689666	A/G	0.9385	Pathogenic
89	16	23689668	T	A	PLK1	Uuc/Auc(+)	28.2	Probably deleterious	canP53350	Serine/threonine-protein kinase PLK1	534	Phe/Ile	missense	1	Pathogenic	16	23689668	T/A	0.758587	Oncogenic	16	23689668	T/A	0.907444	Pathogenic
90	16	23689899	G	A	PLK1	Gug/Aug(+)	30	Highly likely deleterious	canP53350	Serine/threonine-protein kinase PLK1	550	Val/Met	missense	0.81	Pathogenic	16	23689899	G/A	0.70246	Oncogenic	16	23689899	G/A	0.944849	Pathogenic
91	16	23689921	G	A	PLK1	cGg/cAg(+)	26.5	Probably deleterious	canP53350	Serine/threonine-protein kinase PLK1	557	Arg/Gln	missense	0.74	Pathogenic	16	23689921	G/A	0.804004	Oncogenic	16	23689921	G/A	0.94679	Pathogenic
92	16	23689920	C	T	PLK1	Cgg/Ugg(+)	24.4	Quite likely deleterious	canP53350	Serine/threonine-protein kinase PLK1	557	Arg/Trp	missense	0.91	Pathogenic	16	23689920	C/T	0.741642	Oncogenic	16	23689920	C/T	0.875187	Pathogenic
93	16	23689938	C	T	PLK1	Cgc/Ugc(+)	27.4	Probably deleterious	canP53350	Serine/threonine-protein kinase PLK1	563	Arg/Cys	missense	0.41	Pathogenic	16	23689938	C/T	0.572062	Oncogenic	16	23689938	C/T	0.791737	Pathogenic
94	16	23689987	G	A	PLK1	cGg/cAg(+)	32	Highly likely deleterious	canP53350	Serine/threonine-protein kinase PLK1	579	Arg/Gln	missense	0.97	Pathogenic	16	23689987	G/A	0.804004	Oncogenic	16	23689987	G/A	0.940639	Pathogenic
95	16	23689986	C	T	PLK1	Cgg/Ugg(+)	32	Highly likely deleterious	canP53350	Serine/threonine-protein kinase PLK1	579	Arg/Trp	missense	0.99	Pathogenic	16	23689986	C/T	0.787465	Oncogenic	16	23689986	C/T	0.860772	Pathogenic
96	16	23689992	C	T	PLK1	Cgc/Ugc(+)	29.9	Probably deleterious	canP53350	Serine/threonine-protein kinase PLK1	581	Arg/Cys	missense	0.34	Benign	16	23689992	C/T	0.792181	Oncogenic	16	23689992	C/T	0.891682	Pathogenic
97	16	23689996	A	G	PLK1	uAc/uGc(+)	25.1	Probably deleterious	canP53350	Serine/threonine-protein kinase PLK1	582	Tyr/Cys	missense	0.99	Pathogenic	16	23689996	A/G	0.682106	Oncogenic	16	23689996	A/G	0.941905	Pathogenic
98	16	23689998	G	A	PLK1	Gcc/Acc(+)	27.8	Probably deleterious	canP53350	Serine/threonine-protein kinase PLK1	583	Ala/Thr	missense	0.82	Pathogenic	16	23689998	G/A	0.733317	Oncogenic	16	23689998	G/A	0.917458	Pathogenic
99	16	23690031	C	T	PLK1	Cgc/Ugc(+)	25.5	Probably deleterious	canP53350	Serine/threonine-protein kinase PLK1	594	Arg/Cys	missense	0.17	Benign	16	23690031	C/T	0.474108	Benign	16	23690031	C/T	0.495439	Benign
100	16	23690046	C	T	PLK1	Cgu/Ugu(+)	28.3	Probably deleterious	canP53350	Serine/threonine-protein kinase PLK1	599	Arg/Cys	missense	0.18	Benign	16	23690046	C/T	0.666937	Oncogenic	16	23690046	C/T	0.675694	Pathogenic

## Sheet: Table_5
STRING
S.No	node1	node2	node1 accession	node2 accession	node1 annotation	node2 annotation	score
1	AURKA	BORA	ENSP00000216911	ENSP00000479266	Aurora kinase A; Mitotic serine/threonine kinase that contributes to the regulation of cell cycle progression. Associates with the centrosome and the spindle microtubules during mitosis and plays a critical role in various mitotic events including the establishment of mitotic spindle, centrosome duplication, centrosome separation as well as maturation, chromosomal alignment, spindle assembly chec…	Protein aurora borealis; Required for the activation of AURKA at the onset of mitosis.	0.976
2	AURKA	BUB1	ENSP00000216911	ENSP00000302530	Aurora kinase A; Mitotic serine/threonine kinase that contributes to the regulation of cell cycle progression. Associates with the centrosome and the spindle microtubules during mitosis and plays a critical role in various mitotic events including the establishment of mitotic spindle, centrosome duplication, centrosome separation as well as maturation, chromosomal alignment, spindle assembly chec…	Mitotic checkpoint serine/threonine-protein kinase BUB1; Serine/threonine-protein kinase that performs 2 crucial functions during mitosis: it is essential for spindle-assembly checkpoint signaling and for correct chromosome alignment. Has a key role in the assembly of checkpoint proteins at the kinetochore, being required for the subsequent localization of CENPF, BUB1B, CENPE and MAD2L1. Required…	0.971
3	AURKA	BUB1B	ENSP00000216911	ENSP00000287598	Aurora kinase A; Mitotic serine/threonine kinase that contributes to the regulation of cell cycle progression. Associates with the centrosome and the spindle microtubules during mitosis and plays a critical role in various mitotic events including the establishment of mitotic spindle, centrosome duplication, centrosome separation as well as maturation, chromosomal alignment, spindle assembly chec…	Mitotic checkpoint serine/threonine-protein kinase BUB1 beta; Essential component of the mitotic checkpoint. Required for normal mitosis progression. The mitotic checkpoint delays anaphase until all chromosomes are properly attached to the mitotic spindle. One of its checkpoint functions is to inhibit the activity of the anaphase- promoting complex/cyclosome (APC/C) by blocking the binding of CDC…	0.924
4	AURKA	CCNB1	ENSP00000216911	ENSP00000256442	Aurora kinase A; Mitotic serine/threonine kinase that contributes to the regulation of cell cycle progression. Associates with the centrosome and the spindle microtubules during mitosis and plays a critical role in various mitotic events including the establishment of mitotic spindle, centrosome duplication, centrosome separation as well as maturation, chromosomal alignment, spindle assembly chec…	G2/mitotic-specific cyclin-B1; Essential for the control of the cell cycle at the G2/M (mitosis) transition; Belongs to the cyclin family. Cyclin AB subfamily.	0.979
5	AURKA	CDC20	ENSP00000216911	ENSP00000361540	Aurora kinase A; Mitotic serine/threonine kinase that contributes to the regulation of cell cycle progression. Associates with the centrosome and the spindle microtubules during mitosis and plays a critical role in various mitotic events including the establishment of mitotic spindle, centrosome duplication, centrosome separation as well as maturation, chromosomal alignment, spindle assembly chec…	Cell division cycle protein 20 homolog; Required for full ubiquitin ligase activity of the anaphase promoting complex/cyclosome (APC/C) and may confer substrate specificity upon the complex. Is regulated by MAD2L1: in metaphase the MAD2L1-CDC20-APC/C ternary complex is inactive and in anaphase the CDC20-APC/C binary complex is active in degrading substrates. The CDC20-APC/C complex positively reg…	0.995
6	AURKA	CDC25C	ENSP00000216911	ENSP00000321656	Aurora kinase A; Mitotic serine/threonine kinase that contributes to the regulation of cell cycle progression. Associates with the centrosome and the spindle microtubules during mitosis and plays a critical role in various mitotic events including the establishment of mitotic spindle, centrosome duplication, centrosome separation as well as maturation, chromosomal alignment, spindle assembly chec…	M-phase inducer phosphatase 3; Functions as a dosage-dependent inducer in mitotic control. Tyrosine protein phosphatase required for progression of the cell cycle. When phosphorylated, highly effective in activating G2 cells into prophase. Directly dephosphorylates CDK1 and activates its kinase activity.	0.831
7	AURKA	CENPU	ENSP00000216911	ENSP00000281453	Aurora kinase A; Mitotic serine/threonine kinase that contributes to the regulation of cell cycle progression. Associates with the centrosome and the spindle microtubules during mitosis and plays a critical role in various mitotic events including the establishment of mitotic spindle, centrosome duplication, centrosome separation as well as maturation, chromosomal alignment, spindle assembly chec…	Centromere protein U; Component of the CENPA-NAC (nucleosome-associated) complex, a complex that plays a central role in assembly of kinetochore proteins, mitotic progression and chromosome segregation. The CENPA-NAC complex recruits the CENPA-CAD (nucleosome distal) complex and may be involved in incorporation of newly synthesized CENPA into centromeres. Plays an important role in the correct PL…	0.619
8	AURKA	ERCC6L	ENSP00000216911	ENSP00000334675	Aurora kinase A; Mitotic serine/threonine kinase that contributes to the regulation of cell cycle progression. Associates with the centrosome and the spindle microtubules during mitosis and plays a critical role in various mitotic events including the establishment of mitotic spindle, centrosome duplication, centrosome separation as well as maturation, chromosomal alignment, spindle assembly chec…	DNA excision repair protein ERCC-6-like; DNA helicase that acts as an essential component of the spindle assembly checkpoint. Contributes to the mitotic checkpoint by recruiting MAD2 to kinetochores and monitoring tension on centromeric chromatin. Acts as a tension sensor that associates with catenated DNA which is stretched under tension until it is resolved during anaphase. Functions as ATP-dep…	0.486
9	AURKA	FZR1	ENSP00000216911	ENSP00000378529	Aurora kinase A; Mitotic serine/threonine kinase that contributes to the regulation of cell cycle progression. Associates with the centrosome and the spindle microtubules during mitosis and plays a critical role in various mitotic events including the establishment of mitotic spindle, centrosome duplication, centrosome separation as well as maturation, chromosomal alignment, spindle assembly chec…	Fizzy-related protein homolog; Substrate-specific adapter for the anaphase promoting complex/cyclosome (APC/C) E3 ubiquitin-protein ligase complex. Associates with the APC/C in late mitosis, in replacement of CDC20, and activates the APC/C during anaphase and telophase. The APC/C remains active in degrading substrates to ensure that positive regulators of the cell cycle do not accumulate prematur…	0.908
10	AURKA	PLK1	ENSP00000216911	ENSP00000300093	Aurora kinase A; Mitotic serine/threonine kinase that contributes to the regulation of cell cycle progression. Associates with the centrosome and the spindle microtubules during mitosis and plays a critical role in various mitotic events including the establishment of mitotic spindle, centrosome duplication, centrosome separation as well as maturation, chromosomal alignment, spindle assembly chec…	Serine/threonine-protein kinase PLK1; Serine/threonine-protein kinase that performs several important functions throughout M phase of the cell cycle, including the regulation of centrosome maturation and spindle assembly, the removal of cohesins from chromosome arms, the inactivation of anaphase- promoting complex/cyclosome (APC/C) inhibitors, and the regulation of mitotic exit and cytokinesis. P…	0.997
11	BORA	AURKA	ENSP00000479266	ENSP00000216911	Protein aurora borealis; Required for the activation of AURKA at the onset of mitosis.	Aurora kinase A; Mitotic serine/threonine kinase that contributes to the regulation of cell cycle progression. Associates with the centrosome and the spindle microtubules during mitosis and plays a critical role in various mitotic events including the establishment of mitotic spindle, centrosome duplication, centrosome separation as well as maturation, chromosomal alignment, spindle assembly chec…	0.976
12	BORA	BUB1	ENSP00000479266	ENSP00000302530	Protein aurora borealis; Required for the activation of AURKA at the onset of mitosis.	Mitotic checkpoint serine/threonine-protein kinase BUB1; Serine/threonine-protein kinase that performs 2 crucial functions during mitosis: it is essential for spindle-assembly checkpoint signaling and for correct chromosome alignment. Has a key role in the assembly of checkpoint proteins at the kinetochore, being required for the subsequent localization of CENPF, BUB1B, CENPE and MAD2L1. Required…	0.573
13	BORA	BUB1B	ENSP00000479266	ENSP00000287598	Protein aurora borealis; Required for the activation of AURKA at the onset of mitosis.	Mitotic checkpoint serine/threonine-protein kinase BUB1 beta; Essential component of the mitotic checkpoint. Required for normal mitosis progression. The mitotic checkpoint delays anaphase until all chromosomes are properly attached to the mitotic spindle. One of its checkpoint functions is to inhibit the activity of the anaphase- promoting complex/cyclosome (APC/C) by blocking the binding of CDC…	0.58
14	BORA	CCNB1	ENSP00000479266	ENSP00000256442	Protein aurora borealis; Required for the activation of AURKA at the onset of mitosis.	G2/mitotic-specific cyclin-B1; Essential for the control of the cell cycle at the G2/M (mitosis) transition; Belongs to the cyclin family. Cyclin AB subfamily.	0.803
15	BORA	CDC20	ENSP00000479266	ENSP00000361540	Protein aurora borealis; Required for the activation of AURKA at the onset of mitosis.	Cell division cycle protein 20 homolog; Required for full ubiquitin ligase activity of the anaphase promoting complex/cyclosome (APC/C) and may confer substrate specificity upon the complex. Is regulated by MAD2L1: in metaphase the MAD2L1-CDC20-APC/C ternary complex is inactive and in anaphase the CDC20-APC/C binary complex is active in degrading substrates. The CDC20-APC/C complex positively reg…	0.42
16	BORA	CDC25C	ENSP00000479266	ENSP00000321656	Protein aurora borealis; Required for the activation of AURKA at the onset of mitosis.	M-phase inducer phosphatase 3; Functions as a dosage-dependent inducer in mitotic control. Tyrosine protein phosphatase required for progression of the cell cycle. When phosphorylated, highly effective in activating G2 cells into prophase. Directly dephosphorylates CDK1 and activates its kinase activity.	0.437
17	BORA	PLK1	ENSP00000479266	ENSP00000300093	Protein aurora borealis; Required for the activation of AURKA at the onset of mitosis.	Serine/threonine-protein kinase PLK1; Serine/threonine-protein kinase that performs several important functions throughout M phase of the cell cycle, including the regulation of centrosome maturation and spindle assembly, the removal of cohesins from chromosome arms, the inactivation of anaphase- promoting complex/cyclosome (APC/C) inhibitors, and the regulation of mitotic exit and cytokinesis. P…	0.997
18	BUB1	AURKA	ENSP00000302530	ENSP00000216911	Mitotic checkpoint serine/threonine-protein kinase BUB1; Serine/threonine-protein kinase that performs 2 crucial functions during mitosis: it is essential for spindle-assembly checkpoint signaling and for correct chromosome alignment. Has a key role in the assembly of checkpoint proteins at the kinetochore, being required for the subsequent localization of CENPF, BUB1B, CENPE and MAD2L1. Required…	Aurora kinase A; Mitotic serine/threonine kinase that contributes to the regulation of cell cycle progression. Associates with the centrosome and the spindle microtubules during mitosis and plays a critical role in various mitotic events including the establishment of mitotic spindle, centrosome duplication, centrosome separation as well as maturation, chromosomal alignment, spindle assembly chec…	0.971
19	BUB1	BORA	ENSP00000302530	ENSP00000479266	Mitotic checkpoint serine/threonine-protein kinase BUB1; Serine/threonine-protein kinase that performs 2 crucial functions during mitosis: it is essential for spindle-assembly checkpoint signaling and for correct chromosome alignment. Has a key role in the assembly of checkpoint proteins at the kinetochore, being required for the subsequent localization of CENPF, BUB1B, CENPE and MAD2L1. Required…	Protein aurora borealis; Required for the activation of AURKA at the onset of mitosis.	0.573
20	BUB1	BUB1B	ENSP00000302530	ENSP00000287598	Mitotic checkpoint serine/threonine-protein kinase BUB1; Serine/threonine-protein kinase that performs 2 crucial functions during mitosis: it is essential for spindle-assembly checkpoint signaling and for correct chromosome alignment. Has a key role in the assembly of checkpoint proteins at the kinetochore, being required for the subsequent localization of CENPF, BUB1B, CENPE and MAD2L1. Required…	Mitotic checkpoint serine/threonine-protein kinase BUB1 beta; Essential component of the mitotic checkpoint. Required for normal mitosis progression. The mitotic checkpoint delays anaphase until all chromosomes are properly attached to the mitotic spindle. One of its checkpoint functions is to inhibit the activity of the anaphase- promoting complex/cyclosome (APC/C) by blocking the binding of CDC…	0.999
21	BUB1	CCNB1	ENSP00000302530	ENSP00000256442	Mitotic checkpoint serine/threonine-protein kinase BUB1; Serine/threonine-protein kinase that performs 2 crucial functions during mitosis: it is essential for spindle-assembly checkpoint signaling and for correct chromosome alignment. Has a key role in the assembly of checkpoint proteins at the kinetochore, being required for the subsequent localization of CENPF, BUB1B, CENPE and MAD2L1. Required…	G2/mitotic-specific cyclin-B1; Essential for the control of the cell cycle at the G2/M (mitosis) transition; Belongs to the cyclin family. Cyclin AB subfamily.	0.992
22	BUB1	CDC20	ENSP00000302530	ENSP00000361540	Mitotic checkpoint serine/threonine-protein kinase BUB1; Serine/threonine-protein kinase that performs 2 crucial functions during mitosis: it is essential for spindle-assembly checkpoint signaling and for correct chromosome alignment. Has a key role in the assembly of checkpoint proteins at the kinetochore, being required for the subsequent localization of CENPF, BUB1B, CENPE and MAD2L1. Required…	Cell division cycle protein 20 homolog; Required for full ubiquitin ligase activity of the anaphase promoting complex/cyclosome (APC/C) and may confer substrate specificity upon the complex. Is regulated by MAD2L1: in metaphase the MAD2L1-CDC20-APC/C ternary complex is inactive and in anaphase the CDC20-APC/C binary complex is active in degrading substrates. The CDC20-APC/C complex positively reg…	0.999
23	BUB1	CDC25C	ENSP00000302530	ENSP00000321656	Mitotic checkpoint serine/threonine-protein kinase BUB1; Serine/threonine-protein kinase that performs 2 crucial functions during mitosis: it is essential for spindle-assembly checkpoint signaling and for correct chromosome alignment. Has a key role in the assembly of checkpoint proteins at the kinetochore, being required for the subsequent localization of CENPF, BUB1B, CENPE and MAD2L1. Required…	M-phase inducer phosphatase 3; Functions as a dosage-dependent inducer in mitotic control. Tyrosine protein phosphatase required for progression of the cell cycle. When phosphorylated, highly effective in activating G2 cells into prophase. Directly dephosphorylates CDK1 and activates its kinase activity.	0.921
24	BUB1	CENPU	ENSP00000302530	ENSP00000281453	Mitotic checkpoint serine/threonine-protein kinase BUB1; Serine/threonine-protein kinase that performs 2 crucial functions during mitosis: it is essential for spindle-assembly checkpoint signaling and for correct chromosome alignment. Has a key role in the assembly of checkpoint proteins at the kinetochore, being required for the subsequent localization of CENPF, BUB1B, CENPE and MAD2L1. Required…	Centromere protein U; Component of the CENPA-NAC (nucleosome-associated) complex, a complex that plays a central role in assembly of kinetochore proteins, mitotic progression and chromosome segregation. The CENPA-NAC complex recruits the CENPA-CAD (nucleosome distal) complex and may be involved in incorporation of newly synthesized CENPA into centromeres. Plays an important role in the correct PL…	0.758
25	BUB1	ERCC6L	ENSP00000302530	ENSP00000334675	Mitotic checkpoint serine/threonine-protein kinase BUB1; Serine/threonine-protein kinase that performs 2 crucial functions during mitosis: it is essential for spindle-assembly checkpoint signaling and for correct chromosome alignment. Has a key role in the assembly of checkpoint proteins at the kinetochore, being required for the subsequent localization of CENPF, BUB1B, CENPE and MAD2L1. Required…	DNA excision repair protein ERCC-6-like; DNA helicase that acts as an essential component of the spindle assembly checkpoint. Contributes to the mitotic checkpoint by recruiting MAD2 to kinetochores and monitoring tension on centromeric chromatin. Acts as a tension sensor that associates with catenated DNA which is stretched under tension until it is resolved during anaphase. Functions as ATP-dep…	0.712
26	BUB1	FZR1	ENSP00000302530	ENSP00000378529	Mitotic checkpoint serine/threonine-protein kinase BUB1; Serine/threonine-protein kinase that performs 2 crucial functions during mitosis: it is essential for spindle-assembly checkpoint signaling and for correct chromosome alignment. Has a key role in the assembly of checkpoint proteins at the kinetochore, being required for the subsequent localization of CENPF, BUB1B, CENPE and MAD2L1. Required…	Fizzy-related protein homolog; Substrate-specific adapter for the anaphase promoting complex/cyclosome (APC/C) E3 ubiquitin-protein ligase complex. Associates with the APC/C in late mitosis, in replacement of CDC20, and activates the APC/C during anaphase and telophase. The APC/C remains active in degrading substrates to ensure that positive regulators of the cell cycle do not accumulate prematur…	0.766
27	BUB1	PLK1	ENSP00000302530	ENSP00000300093	Mitotic checkpoint serine/threonine-protein kinase BUB1; Serine/threonine-protein kinase that performs 2 crucial functions during mitosis: it is essential for spindle-assembly checkpoint signaling and for correct chromosome alignment. Has a key role in the assembly of checkpoint proteins at the kinetochore, being required for the subsequent localization of CENPF, BUB1B, CENPE and MAD2L1. Required…	Serine/threonine-protein kinase PLK1; Serine/threonine-protein kinase that performs several important functions throughout M phase of the cell cycle, including the regulation of centrosome maturation and spindle assembly, the removal of cohesins from chromosome arms, the inactivation of anaphase- promoting complex/cyclosome (APC/C) inhibitors, and the regulation of mitotic exit and cytokinesis. P…	0.996
28	BUB1B	AURKA	ENSP00000287598	ENSP00000216911	Mitotic checkpoint serine/threonine-protein kinase BUB1 beta; Essential component of the mitotic checkpoint. Required for normal mitosis progression. The mitotic checkpoint delays anaphase until all chromosomes are properly attached to the mitotic spindle. One of its checkpoint functions is to inhibit the activity of the anaphase- promoting complex/cyclosome (APC/C) by blocking the binding of CDC…	Aurora kinase A; Mitotic serine/threonine kinase that contributes to the regulation of cell cycle progression. Associates with the centrosome and the spindle microtubules during mitosis and plays a critical role in various mitotic events including the establishment of mitotic spindle, centrosome duplication, centrosome separation as well as maturation, chromosomal alignment, spindle assembly chec…	0.924
29	BUB1B	BORA	ENSP00000287598	ENSP00000479266	Mitotic checkpoint serine/threonine-protein kinase BUB1 beta; Essential component of the mitotic checkpoint. Required for normal mitosis progression. The mitotic checkpoint delays anaphase until all chromosomes are properly attached to the mitotic spindle. One of its checkpoint functions is to inhibit the activity of the anaphase- promoting complex/cyclosome (APC/C) by blocking the binding of CDC…	Protein aurora borealis; Required for the activation of AURKA at the onset of mitosis.	0.58
30	BUB1B	BUB1	ENSP00000287598	ENSP00000302530	Mitotic checkpoint serine/threonine-protein kinase BUB1 beta; Essential component of the mitotic checkpoint. Required for normal mitosis progression. The mitotic checkpoint delays anaphase until all chromosomes are properly attached to the mitotic spindle. One of its checkpoint functions is to inhibit the activity of the anaphase- promoting complex/cyclosome (APC/C) by blocking the binding of CDC…	Mitotic checkpoint serine/threonine-protein kinase BUB1; Serine/threonine-protein kinase that performs 2 crucial functions during mitosis: it is essential for spindle-assembly checkpoint signaling and for correct chromosome alignment. Has a key role in the assembly of checkpoint proteins at the kinetochore, being required for the subsequent localization of CENPF, BUB1B, CENPE and MAD2L1. Required…	0.999
31	BUB1B	CCNB1	ENSP00000287598	ENSP00000256442	Mitotic checkpoint serine/threonine-protein kinase BUB1 beta; Essential component of the mitotic checkpoint. Required for normal mitosis progression. The mitotic checkpoint delays anaphase until all chromosomes are properly attached to the mitotic spindle. One of its checkpoint functions is to inhibit the activity of the anaphase- promoting complex/cyclosome (APC/C) by blocking the binding of CDC…	G2/mitotic-specific cyclin-B1; Essential for the control of the cell cycle at the G2/M (mitosis) transition; Belongs to the cyclin family. Cyclin AB subfamily.	0.998
32	BUB1B	CDC20	ENSP00000287598	ENSP00000361540	Mitotic checkpoint serine/threonine-protein kinase BUB1 beta; Essential component of the mitotic checkpoint. Required for normal mitosis progression. The mitotic checkpoint delays anaphase until all chromosomes are properly attached to the mitotic spindle. One of its checkpoint functions is to inhibit the activity of the anaphase- promoting complex/cyclosome (APC/C) by blocking the binding of CDC…	Cell division cycle protein 20 homolog; Required for full ubiquitin ligase activity of the anaphase promoting complex/cyclosome (APC/C) and may confer substrate specificity upon the complex. Is regulated by MAD2L1: in metaphase the MAD2L1-CDC20-APC/C ternary complex is inactive and in anaphase the CDC20-APC/C binary complex is active in degrading substrates. The CDC20-APC/C complex positively reg…	0.999
33	BUB1B	CDC25C	ENSP00000287598	ENSP00000321656	Mitotic checkpoint serine/threonine-protein kinase BUB1 beta; Essential component of the mitotic checkpoint. Required for normal mitosis progression. The mitotic checkpoint delays anaphase until all chromosomes are properly attached to the mitotic spindle. One of its checkpoint functions is to inhibit the activity of the anaphase- promoting complex/cyclosome (APC/C) by blocking the binding of CDC…	M-phase inducer phosphatase 3; Functions as a dosage-dependent inducer in mitotic control. Tyrosine protein phosphatase required for progression of the cell cycle. When phosphorylated, highly effective in activating G2 cells into prophase. Directly dephosphorylates CDK1 and activates its kinase activity.	0.809
34	BUB1B	CENPU	ENSP00000287598	ENSP00000281453	Mitotic checkpoint serine/threonine-protein kinase BUB1 beta; Essential component of the mitotic checkpoint. Required for normal mitosis progression. The mitotic checkpoint delays anaphase until all chromosomes are properly attached to the mitotic spindle. One of its checkpoint functions is to inhibit the activity of the anaphase- promoting complex/cyclosome (APC/C) by blocking the binding of CDC…	Centromere protein U; Component of the CENPA-NAC (nucleosome-associated) complex, a complex that plays a central role in assembly of kinetochore proteins, mitotic progression and chromosome segregation. The CENPA-NAC complex recruits the CENPA-CAD (nucleosome distal) complex and may be involved in incorporation of newly synthesized CENPA into centromeres. Plays an important role in the correct PL…	0.812
35	BUB1B	ERCC6L	ENSP00000287598	ENSP00000334675	Mitotic checkpoint serine/threonine-protein kinase BUB1 beta; Essential component of the mitotic checkpoint. Required for normal mitosis progression. The mitotic checkpoint delays anaphase until all chromosomes are properly attached to the mitotic spindle. One of its checkpoint functions is to inhibit the activity of the anaphase- promoting complex/cyclosome (APC/C) by blocking the binding of CDC…	DNA excision repair protein ERCC-6-like; DNA helicase that acts as an essential component of the spindle assembly checkpoint. Contributes to the mitotic checkpoint by recruiting MAD2 to kinetochores and monitoring tension on centromeric chromatin. Acts as a tension sensor that associates with catenated DNA which is stretched under tension until it is resolved during anaphase. Functions as ATP-dep…	0.824
36	BUB1B	FZR1	ENSP00000287598	ENSP00000378529	Mitotic checkpoint serine/threonine-protein kinase BUB1 beta; Essential component of the mitotic checkpoint. Required for normal mitosis progression. The mitotic checkpoint delays anaphase until all chromosomes are properly attached to the mitotic spindle. One of its checkpoint functions is to inhibit the activity of the anaphase- promoting complex/cyclosome (APC/C) by blocking the binding of CDC…	Fizzy-related protein homolog; Substrate-specific adapter for the anaphase promoting complex/cyclosome (APC/C) E3 ubiquitin-protein ligase complex. Associates with the APC/C in late mitosis, in replacement of CDC20, and activates the APC/C during anaphase and telophase. The APC/C remains active in degrading substrates to ensure that positive regulators of the cell cycle do not accumulate prematur…	0.981
37	BUB1B	PLK1	ENSP00000287598	ENSP00000300093	Mitotic checkpoint serine/threonine-protein kinase BUB1 beta; Essential component of the mitotic checkpoint. Required for normal mitosis progression. The mitotic checkpoint delays anaphase until all chromosomes are properly attached to the mitotic spindle. One of its checkpoint functions is to inhibit the activity of the anaphase- promoting complex/cyclosome (APC/C) by blocking the binding of CDC…	Serine/threonine-protein kinase PLK1; Serine/threonine-protein kinase that performs several important functions throughout M phase of the cell cycle, including the regulation of centrosome maturation and spindle assembly, the removal of cohesins from chromosome arms, the inactivation of anaphase- promoting complex/cyclosome (APC/C) inhibitors, and the regulation of mitotic exit and cytokinesis. P…	0.999
38	CCNB1	AURKA	ENSP00000256442	ENSP00000216911	G2/mitotic-specific cyclin-B1; Essential for the control of the cell cycle at the G2/M (mitosis) transition; Belongs to the cyclin family. Cyclin AB subfamily.	Aurora kinase A; Mitotic serine/threonine kinase that contributes to the regulation of cell cycle progression. Associates with the centrosome and the spindle microtubules during mitosis and plays a critical role in various mitotic events including the establishment of mitotic spindle, centrosome duplication, centrosome separation as well as maturation, chromosomal alignment, spindle assembly chec…	0.979
39	CCNB1	BORA	ENSP00000256442	ENSP00000479266	G2/mitotic-specific cyclin-B1; Essential for the control of the cell cycle at the G2/M (mitosis) transition; Belongs to the cyclin family. Cyclin AB subfamily.	Protein aurora borealis; Required for the activation of AURKA at the onset of mitosis.	0.803
40	CCNB1	BUB1	ENSP00000256442	ENSP00000302530	G2/mitotic-specific cyclin-B1; Essential for the control of the cell cycle at the G2/M (mitosis) transition; Belongs to the cyclin family. Cyclin AB subfamily.	Mitotic checkpoint serine/threonine-protein kinase BUB1; Serine/threonine-protein kinase that performs 2 crucial functions during mitosis: it is essential for spindle-assembly checkpoint signaling and for correct chromosome alignment. Has a key role in the assembly of checkpoint proteins at the kinetochore, being required for the subsequent localization of CENPF, BUB1B, CENPE and MAD2L1. Required…	0.992
41	CCNB1	BUB1B	ENSP00000256442	ENSP00000287598	G2/mitotic-specific cyclin-B1; Essential for the control of the cell cycle at the G2/M (mitosis) transition; Belongs to the cyclin family. Cyclin AB subfamily.	Mitotic checkpoint serine/threonine-protein kinase BUB1 beta; Essential component of the mitotic checkpoint. Required for normal mitosis progression. The mitotic checkpoint delays anaphase until all chromosomes are properly attached to the mitotic spindle. One of its checkpoint functions is to inhibit the activity of the anaphase- promoting complex/cyclosome (APC/C) by blocking the binding of CDC…	0.998
42	CCNB1	CDC20	ENSP00000256442	ENSP00000361540	G2/mitotic-specific cyclin-B1; Essential for the control of the cell cycle at the G2/M (mitosis) transition; Belongs to the cyclin family. Cyclin AB subfamily.	Cell division cycle protein 20 homolog; Required for full ubiquitin ligase activity of the anaphase promoting complex/cyclosome (APC/C) and may confer substrate specificity upon the complex. Is regulated by MAD2L1: in metaphase the MAD2L1-CDC20-APC/C ternary complex is inactive and in anaphase the CDC20-APC/C binary complex is active in degrading substrates. The CDC20-APC/C complex positively reg…	0.999
43	CCNB1	CDC25C	ENSP00000256442	ENSP00000321656	G2/mitotic-specific cyclin-B1; Essential for the control of the cell cycle at the G2/M (mitosis) transition; Belongs to the cyclin family. Cyclin AB subfamily.	M-phase inducer phosphatase 3; Functions as a dosage-dependent inducer in mitotic control. Tyrosine protein phosphatase required for progression of the cell cycle. When phosphorylated, highly effective in activating G2 cells into prophase. Directly dephosphorylates CDK1 and activates its kinase activity.	0.991
44	CCNB1	CENPU	ENSP00000256442	ENSP00000281453	G2/mitotic-specific cyclin-B1; Essential for the control of the cell cycle at the G2/M (mitosis) transition; Belongs to the cyclin family. Cyclin AB subfamily.	Centromere protein U; Component of the CENPA-NAC (nucleosome-associated) complex, a complex that plays a central role in assembly of kinetochore proteins, mitotic progression and chromosome segregation. The CENPA-NAC complex recruits the CENPA-CAD (nucleosome distal) complex and may be involved in incorporation of newly synthesized CENPA into centromeres. Plays an important role in the correct PL…	0.747
45	CCNB1	ERCC6L	ENSP00000256442	ENSP00000334675	G2/mitotic-specific cyclin-B1; Essential for the control of the cell cycle at the G2/M (mitosis) transition; Belongs to the cyclin family. Cyclin AB subfamily.	DNA excision repair protein ERCC-6-like; DNA helicase that acts as an essential component of the spindle assembly checkpoint. Contributes to the mitotic checkpoint by recruiting MAD2 to kinetochores and monitoring tension on centromeric chromatin. Acts as a tension sensor that associates with catenated DNA which is stretched under tension until it is resolved during anaphase. Functions as ATP-dep…	0.72
46	CCNB1	FZR1	ENSP00000256442	ENSP00000378529	G2/mitotic-specific cyclin-B1; Essential for the control of the cell cycle at the G2/M (mitosis) transition; Belongs to the cyclin family. Cyclin AB subfamily.	Fizzy-related protein homolog; Substrate-specific adapter for the anaphase promoting complex/cyclosome (APC/C) E3 ubiquitin-protein ligase complex. Associates with the APC/C in late mitosis, in replacement of CDC20, and activates the APC/C during anaphase and telophase. The APC/C remains active in degrading substrates to ensure that positive regulators of the cell cycle do not accumulate prematur…	0.998
47	CCNB1	PLK1	ENSP00000256442	ENSP00000300093	G2/mitotic-specific cyclin-B1; Essential for the control of the cell cycle at the G2/M (mitosis) transition; Belongs to the cyclin family. Cyclin AB subfamily.	Serine/threonine-protein kinase PLK1; Serine/threonine-protein kinase that performs several important functions throughout M phase of the cell cycle, including the regulation of centrosome maturation and spindle assembly, the removal of cohesins from chromosome arms, the inactivation of anaphase- promoting complex/cyclosome (APC/C) inhibitors, and the regulation of mitotic exit and cytokinesis. P…	0.999
48	CDC20	AURKA	ENSP00000361540	ENSP00000216911	Cell division cycle protein 20 homolog; Required for full ubiquitin ligase activity of the anaphase promoting complex/cyclosome (APC/C) and may confer substrate specificity upon the complex. Is regulated by MAD2L1: in metaphase the MAD2L1-CDC20-APC/C ternary complex is inactive and in anaphase the CDC20-APC/C binary complex is active in degrading substrates. The CDC20-APC/C complex positively reg…	Aurora kinase A; Mitotic serine/threonine kinase that contributes to the regulation of cell cycle progression. Associates with the centrosome and the spindle microtubules during mitosis and plays a critical role in various mitotic events including the establishment of mitotic spindle, centrosome duplication, centrosome separation as well as maturation, chromosomal alignment, spindle assembly chec…	0.995
49	CDC20	BORA	ENSP00000361540	ENSP00000479266	Cell division cycle protein 20 homolog; Required for full ubiquitin ligase activity of the anaphase promoting complex/cyclosome (APC/C) and may confer substrate specificity upon the complex. Is regulated by MAD2L1: in metaphase the MAD2L1-CDC20-APC/C ternary complex is inactive and in anaphase the CDC20-APC/C binary complex is active in degrading substrates. The CDC20-APC/C complex positively reg…	Protein aurora borealis; Required for the activation of AURKA at the onset of mitosis.	0.42
50	CDC20	BUB1	ENSP00000361540	ENSP00000302530	Cell division cycle protein 20 homolog; Required for full ubiquitin ligase activity of the anaphase promoting complex/cyclosome (APC/C) and may confer substrate specificity upon the complex. Is regulated by MAD2L1: in metaphase the MAD2L1-CDC20-APC/C ternary complex is inactive and in anaphase the CDC20-APC/C binary complex is active in degrading substrates. The CDC20-APC/C complex positively reg…	Mitotic checkpoint serine/threonine-protein kinase BUB1; Serine/threonine-protein kinase that performs 2 crucial functions during mitosis: it is essential for spindle-assembly checkpoint signaling and for correct chromosome alignment. Has a key role in the assembly of checkpoint proteins at the kinetochore, being required for the subsequent localization of CENPF, BUB1B, CENPE and MAD2L1. Required…	0.999
51	CDC20	BUB1B	ENSP00000361540	ENSP00000287598	Cell division cycle protein 20 homolog; Required for full ubiquitin ligase activity of the anaphase promoting complex/cyclosome (APC/C) and may confer substrate specificity upon the complex. Is regulated by MAD2L1: in metaphase the MAD2L1-CDC20-APC/C ternary complex is inactive and in anaphase the CDC20-APC/C binary complex is active in degrading substrates. The CDC20-APC/C complex positively reg…	Mitotic checkpoint serine/threonine-protein kinase BUB1 beta; Essential component of the mitotic checkpoint. Required for normal mitosis progression. The mitotic checkpoint delays anaphase until all chromosomes are properly attached to the mitotic spindle. One of its checkpoint functions is to inhibit the activity of the anaphase- promoting complex/cyclosome (APC/C) by blocking the binding of CDC…	0.999
52	CDC20	CCNB1	ENSP00000361540	ENSP00000256442	Cell division cycle protein 20 homolog; Required for full ubiquitin ligase activity of the anaphase promoting complex/cyclosome (APC/C) and may confer substrate specificity upon the complex. Is regulated by MAD2L1: in metaphase the MAD2L1-CDC20-APC/C ternary complex is inactive and in anaphase the CDC20-APC/C binary complex is active in degrading substrates. The CDC20-APC/C complex positively reg…	G2/mitotic-specific cyclin-B1; Essential for the control of the cell cycle at the G2/M (mitosis) transition; Belongs to the cyclin family. Cyclin AB subfamily.	0.999
53	CDC20	CDC25C	ENSP00000361540	ENSP00000321656	Cell division cycle protein 20 homolog; Required for full ubiquitin ligase activity of the anaphase promoting complex/cyclosome (APC/C) and may confer substrate specificity upon the complex. Is regulated by MAD2L1: in metaphase the MAD2L1-CDC20-APC/C ternary complex is inactive and in anaphase the CDC20-APC/C binary complex is active in degrading substrates. The CDC20-APC/C complex positively reg…	M-phase inducer phosphatase 3; Functions as a dosage-dependent inducer in mitotic control. Tyrosine protein phosphatase required for progression of the cell cycle. When phosphorylated, highly effective in activating G2 cells into prophase. Directly dephosphorylates CDK1 and activates its kinase activity.	0.9
54	CDC20	CENPU	ENSP00000361540	ENSP00000281453	Cell division cycle protein 20 homolog; Required for full ubiquitin ligase activity of the anaphase promoting complex/cyclosome (APC/C) and may confer substrate specificity upon the complex. Is regulated by MAD2L1: in metaphase the MAD2L1-CDC20-APC/C ternary complex is inactive and in anaphase the CDC20-APC/C binary complex is active in degrading substrates. The CDC20-APC/C complex positively reg…	Centromere protein U; Component of the CENPA-NAC (nucleosome-associated) complex, a complex that plays a central role in assembly of kinetochore proteins, mitotic progression and chromosome segregation. The CENPA-NAC complex recruits the CENPA-CAD (nucleosome distal) complex and may be involved in incorporation of newly synthesized CENPA into centromeres. Plays an important role in the correct PL…	0.836
55	CDC20	ERCC6L	ENSP00000361540	ENSP00000334675	Cell division cycle protein 20 homolog; Required for full ubiquitin ligase activity of the anaphase promoting complex/cyclosome (APC/C) and may confer substrate specificity upon the complex. Is regulated by MAD2L1: in metaphase the MAD2L1-CDC20-APC/C ternary complex is inactive and in anaphase the CDC20-APC/C binary complex is active in degrading substrates. The CDC20-APC/C complex positively reg…	DNA excision repair protein ERCC-6-like; DNA helicase that acts as an essential component of the spindle assembly checkpoint. Contributes to the mitotic checkpoint by recruiting MAD2 to kinetochores and monitoring tension on centromeric chromatin. Acts as a tension sensor that associates with catenated DNA which is stretched under tension until it is resolved during anaphase. Functions as ATP-dep…	0.9
56	CDC20	FZR1	ENSP00000361540	ENSP00000378529	Cell division cycle protein 20 homolog; Required for full ubiquitin ligase activity of the anaphase promoting complex/cyclosome (APC/C) and may confer substrate specificity upon the complex. Is regulated by MAD2L1: in metaphase the MAD2L1-CDC20-APC/C ternary complex is inactive and in anaphase the CDC20-APC/C binary complex is active in degrading substrates. The CDC20-APC/C complex positively reg…	Fizzy-related protein homolog; Substrate-specific adapter for the anaphase promoting complex/cyclosome (APC/C) E3 ubiquitin-protein ligase complex. Associates with the APC/C in late mitosis, in replacement of CDC20, and activates the APC/C during anaphase and telophase. The APC/C remains active in degrading substrates to ensure that positive regulators of the cell cycle do not accumulate prematur…	0.937
57	CDC20	PLK1	ENSP00000361540	ENSP00000300093	Cell division cycle protein 20 homolog; Required for full ubiquitin ligase activity of the anaphase promoting complex/cyclosome (APC/C) and may confer substrate specificity upon the complex. Is regulated by MAD2L1: in metaphase the MAD2L1-CDC20-APC/C ternary complex is inactive and in anaphase the CDC20-APC/C binary complex is active in degrading substrates. The CDC20-APC/C complex positively reg…	Serine/threonine-protein kinase PLK1; Serine/threonine-protein kinase that performs several important functions throughout M phase of the cell cycle, including the regulation of centrosome maturation and spindle assembly, the removal of cohesins from chromosome arms, the inactivation of anaphase- promoting complex/cyclosome (APC/C) inhibitors, and the regulation of mitotic exit and cytokinesis. P…	0.999
58	CDC25C	AURKA	ENSP00000321656	ENSP00000216911	M-phase inducer phosphatase 3; Functions as a dosage-dependent inducer in mitotic control. Tyrosine protein phosphatase required for progression of the cell cycle. When phosphorylated, highly effective in activating G2 cells into prophase. Directly dephosphorylates CDK1 and activates its kinase activity.	Aurora kinase A; Mitotic serine/threonine kinase that contributes to the regulation of cell cycle progression. Associates with the centrosome and the spindle microtubules during mitosis and plays a critical role in various mitotic events including the establishment of mitotic spindle, centrosome duplication, centrosome separation as well as maturation, chromosomal alignment, spindle assembly chec…	0.831
59	CDC25C	BORA	ENSP00000321656	ENSP00000479266	M-phase inducer phosphatase 3; Functions as a dosage-dependent inducer in mitotic control. Tyrosine protein phosphatase required for progression of the cell cycle. When phosphorylated, highly effective in activating G2 cells into prophase. Directly dephosphorylates CDK1 and activates its kinase activity.	Protein aurora borealis; Required for the activation of AURKA at the onset of mitosis.	0.437
60	CDC25C	BUB1	ENSP00000321656	ENSP00000302530	M-phase inducer phosphatase 3; Functions as a dosage-dependent inducer in mitotic control. Tyrosine protein phosphatase required for progression of the cell cycle. When phosphorylated, highly effective in activating G2 cells into prophase. Directly dephosphorylates CDK1 and activates its kinase activity.	Mitotic checkpoint serine/threonine-protein kinase BUB1; Serine/threonine-protein kinase that performs 2 crucial functions during mitosis: it is essential for spindle-assembly checkpoint signaling and for correct chromosome alignment. Has a key role in the assembly of checkpoint proteins at the kinetochore, being required for the subsequent localization of CENPF, BUB1B, CENPE and MAD2L1. Required…	0.921
61	CDC25C	BUB1B	ENSP00000321656	ENSP00000287598	M-phase inducer phosphatase 3; Functions as a dosage-dependent inducer in mitotic control. Tyrosine protein phosphatase required for progression of the cell cycle. When phosphorylated, highly effective in activating G2 cells into prophase. Directly dephosphorylates CDK1 and activates its kinase activity.	Mitotic checkpoint serine/threonine-protein kinase BUB1 beta; Essential component of the mitotic checkpoint. Required for normal mitosis progression. The mitotic checkpoint delays anaphase until all chromosomes are properly attached to the mitotic spindle. One of its checkpoint functions is to inhibit the activity of the anaphase- promoting complex/cyclosome (APC/C) by blocking the binding of CDC…	0.809
62	CDC25C	CCNB1	ENSP00000321656	ENSP00000256442	M-phase inducer phosphatase 3; Functions as a dosage-dependent inducer in mitotic control. Tyrosine protein phosphatase required for progression of the cell cycle. When phosphorylated, highly effective in activating G2 cells into prophase. Directly dephosphorylates CDK1 and activates its kinase activity.	G2/mitotic-specific cyclin-B1; Essential for the control of the cell cycle at the G2/M (mitosis) transition; Belongs to the cyclin family. Cyclin AB subfamily.	0.991
63	CDC25C	CDC20	ENSP00000321656	ENSP00000361540	M-phase inducer phosphatase 3; Functions as a dosage-dependent inducer in mitotic control. Tyrosine protein phosphatase required for progression of the cell cycle. When phosphorylated, highly effective in activating G2 cells into prophase. Directly dephosphorylates CDK1 and activates its kinase activity.	Cell division cycle protein 20 homolog; Required for full ubiquitin ligase activity of the anaphase promoting complex/cyclosome (APC/C) and may confer substrate specificity upon the complex. Is regulated by MAD2L1: in metaphase the MAD2L1-CDC20-APC/C ternary complex is inactive and in anaphase the CDC20-APC/C binary complex is active in degrading substrates. The CDC20-APC/C complex positively reg…	0.9
64	CDC25C	CENPU	ENSP00000321656	ENSP00000281453	M-phase inducer phosphatase 3; Functions as a dosage-dependent inducer in mitotic control. Tyrosine protein phosphatase required for progression of the cell cycle. When phosphorylated, highly effective in activating G2 cells into prophase. Directly dephosphorylates CDK1 and activates its kinase activity.	Centromere protein U; Component of the CENPA-NAC (nucleosome-associated) complex, a complex that plays a central role in assembly of kinetochore proteins, mitotic progression and chromosome segregation. The CENPA-NAC complex recruits the CENPA-CAD (nucleosome distal) complex and may be involved in incorporation of newly synthesized CENPA into centromeres. Plays an important role in the correct PL…	0.486
65	CDC25C	ERCC6L	ENSP00000321656	ENSP00000334675	M-phase inducer phosphatase 3; Functions as a dosage-dependent inducer in mitotic control. Tyrosine protein phosphatase required for progression of the cell cycle. When phosphorylated, highly effective in activating G2 cells into prophase. Directly dephosphorylates CDK1 and activates its kinase activity.	DNA excision repair protein ERCC-6-like; DNA helicase that acts as an essential component of the spindle assembly checkpoint. Contributes to the mitotic checkpoint by recruiting MAD2 to kinetochores and monitoring tension on centromeric chromatin. Acts as a tension sensor that associates with catenated DNA which is stretched under tension until it is resolved during anaphase. Functions as ATP-dep…	0.543
66	CDC25C	PLK1	ENSP00000321656	ENSP00000300093	M-phase inducer phosphatase 3; Functions as a dosage-dependent inducer in mitotic control. Tyrosine protein phosphatase required for progression of the cell cycle. When phosphorylated, highly effective in activating G2 cells into prophase. Directly dephosphorylates CDK1 and activates its kinase activity.	Serine/threonine-protein kinase PLK1; Serine/threonine-protein kinase that performs several important functions throughout M phase of the cell cycle, including the regulation of centrosome maturation and spindle assembly, the removal of cohesins from chromosome arms, the inactivation of anaphase- promoting complex/cyclosome (APC/C) inhibitors, and the regulation of mitotic exit and cytokinesis. P…	0.999
67	CENPU	AURKA	ENSP00000281453	ENSP00000216911	Centromere protein U; Component of the CENPA-NAC (nucleosome-associated) complex, a complex that plays a central role in assembly of kinetochore proteins, mitotic progression and chromosome segregation. The CENPA-NAC complex recruits the CENPA-CAD (nucleosome distal) complex and may be involved in incorporation of newly synthesized CENPA into centromeres. Plays an important role in the correct PL…	Aurora kinase A; Mitotic serine/threonine kinase that contributes to the regulation of cell cycle progression. Associates with the centrosome and the spindle microtubules during mitosis and plays a critical role in various mitotic events including the establishment of mitotic spindle, centrosome duplication, centrosome separation as well as maturation, chromosomal alignment, spindle assembly chec…	0.619
68	CENPU	BUB1	ENSP00000281453	ENSP00000302530	Centromere protein U; Component of the CENPA-NAC (nucleosome-associated) complex, a complex that plays a central role in assembly of kinetochore proteins, mitotic progression and chromosome segregation. The CENPA-NAC complex recruits the CENPA-CAD (nucleosome distal) complex and may be involved in incorporation of newly synthesized CENPA into centromeres. Plays an important role in the correct PL…	Mitotic checkpoint serine/threonine-protein kinase BUB1; Serine/threonine-protein kinase that performs 2 crucial functions during mitosis: it is essential for spindle-assembly checkpoint signaling and for correct chromosome alignment. Has a key role in the assembly of checkpoint proteins at the kinetochore, being required for the subsequent localization of CENPF, BUB1B, CENPE and MAD2L1. Required…	0.758
69	CENPU	BUB1B	ENSP00000281453	ENSP00000287598	Centromere protein U; Component of the CENPA-NAC (nucleosome-associated) complex, a complex that plays a central role in assembly of kinetochore proteins, mitotic progression and chromosome segregation. The CENPA-NAC complex recruits the CENPA-CAD (nucleosome distal) complex and may be involved in incorporation of newly synthesized CENPA into centromeres. Plays an important role in the correct PL…	Mitotic checkpoint serine/threonine-protein kinase BUB1 beta; Essential component of the mitotic checkpoint. Required for normal mitosis progression. The mitotic checkpoint delays anaphase until all chromosomes are properly attached to the mitotic spindle. One of its checkpoint functions is to inhibit the activity of the anaphase- promoting complex/cyclosome (APC/C) by blocking the binding of CDC…	0.812
70	CENPU	CCNB1	ENSP00000281453	ENSP00000256442	Centromere protein U; Component of the CENPA-NAC (nucleosome-associated) complex, a complex that plays a central role in assembly of kinetochore proteins, mitotic progression and chromosome segregation. The CENPA-NAC complex recruits the CENPA-CAD (nucleosome distal) complex and may be involved in incorporation of newly synthesized CENPA into centromeres. Plays an important role in the correct PL…	G2/mitotic-specific cyclin-B1; Essential for the control of the cell cycle at the G2/M (mitosis) transition; Belongs to the cyclin family. Cyclin AB subfamily.	0.747
71	CENPU	CDC20	ENSP00000281453	ENSP00000361540	Centromere protein U; Component of the CENPA-NAC (nucleosome-associated) complex, a complex that plays a central role in assembly of kinetochore proteins, mitotic progression and chromosome segregation. The CENPA-NAC complex recruits the CENPA-CAD (nucleosome distal) complex and may be involved in incorporation of newly synthesized CENPA into centromeres. Plays an important role in the correct PL…	Cell division cycle protein 20 homolog; Required for full ubiquitin ligase activity of the anaphase promoting complex/cyclosome (APC/C) and may confer substrate specificity upon the complex. Is regulated by MAD2L1: in metaphase the MAD2L1-CDC20-APC/C ternary complex is inactive and in anaphase the CDC20-APC/C binary complex is active in degrading substrates. The CDC20-APC/C complex positively reg…	0.836
72	CENPU	CDC25C	ENSP00000281453	ENSP00000321656	Centromere protein U; Component of the CENPA-NAC (nucleosome-associated) complex, a complex that plays a central role in assembly of kinetochore proteins, mitotic progression and chromosome segregation. The CENPA-NAC complex recruits the CENPA-CAD (nucleosome distal) complex and may be involved in incorporation of newly synthesized CENPA into centromeres. Plays an important role in the correct PL…	M-phase inducer phosphatase 3; Functions as a dosage-dependent inducer in mitotic control. Tyrosine protein phosphatase required for progression of the cell cycle. When phosphorylated, highly effective in activating G2 cells into prophase. Directly dephosphorylates CDK1 and activates its kinase activity.	0.486
73	CENPU	PLK1	ENSP00000281453	ENSP00000300093	Centromere protein U; Component of the CENPA-NAC (nucleosome-associated) complex, a complex that plays a central role in assembly of kinetochore proteins, mitotic progression and chromosome segregation. The CENPA-NAC complex recruits the CENPA-CAD (nucleosome distal) complex and may be involved in incorporation of newly synthesized CENPA into centromeres. Plays an important role in the correct PL…	Serine/threonine-protein kinase PLK1; Serine/threonine-protein kinase that performs several important functions throughout M phase of the cell cycle, including the regulation of centrosome maturation and spindle assembly, the removal of cohesins from chromosome arms, the inactivation of anaphase- promoting complex/cyclosome (APC/C) inhibitors, and the regulation of mitotic exit and cytokinesis. P…	0.996
74	ERCC6L	AURKA	ENSP00000334675	ENSP00000216911	DNA excision repair protein ERCC-6-like; DNA helicase that acts as an essential component of the spindle assembly checkpoint. Contributes to the mitotic checkpoint by recruiting MAD2 to kinetochores and monitoring tension on centromeric chromatin. Acts as a tension sensor that associates with catenated DNA which is stretched under tension until it is resolved during anaphase. Functions as ATP-dep…	Aurora kinase A; Mitotic serine/threonine kinase that contributes to the regulation of cell cycle progression. Associates with the centrosome and the spindle microtubules during mitosis and plays a critical role in various mitotic events including the establishment of mitotic spindle, centrosome duplication, centrosome separation as well as maturation, chromosomal alignment, spindle assembly chec…	0.486
75	ERCC6L	BUB1	ENSP00000334675	ENSP00000302530	DNA excision repair protein ERCC-6-like; DNA helicase that acts as an essential component of the spindle assembly checkpoint. Contributes to the mitotic checkpoint by recruiting MAD2 to kinetochores and monitoring tension on centromeric chromatin. Acts as a tension sensor that associates with catenated DNA which is stretched under tension until it is resolved during anaphase. Functions as ATP-dep…	Mitotic checkpoint serine/threonine-protein kinase BUB1; Serine/threonine-protein kinase that performs 2 crucial functions during mitosis: it is essential for spindle-assembly checkpoint signaling and for correct chromosome alignment. Has a key role in the assembly of checkpoint proteins at the kinetochore, being required for the subsequent localization of CENPF, BUB1B, CENPE and MAD2L1. Required…	0.712
76	ERCC6L	BUB1B	ENSP00000334675	ENSP00000287598	DNA excision repair protein ERCC-6-like; DNA helicase that acts as an essential component of the spindle assembly checkpoint. Contributes to the mitotic checkpoint by recruiting MAD2 to kinetochores and monitoring tension on centromeric chromatin. Acts as a tension sensor that associates with catenated DNA which is stretched under tension until it is resolved during anaphase. Functions as ATP-dep…	Mitotic checkpoint serine/threonine-protein kinase BUB1 beta; Essential component of the mitotic checkpoint. Required for normal mitosis progression. The mitotic checkpoint delays anaphase until all chromosomes are properly attached to the mitotic spindle. One of its checkpoint functions is to inhibit the activity of the anaphase- promoting complex/cyclosome (APC/C) by blocking the binding of CDC…	0.824
77	ERCC6L	CCNB1	ENSP00000334675	ENSP00000256442	DNA excision repair protein ERCC-6-like; DNA helicase that acts as an essential component of the spindle assembly checkpoint. Contributes to the mitotic checkpoint by recruiting MAD2 to kinetochores and monitoring tension on centromeric chromatin. Acts as a tension sensor that associates with catenated DNA which is stretched under tension until it is resolved during anaphase. Functions as ATP-dep…	G2/mitotic-specific cyclin-B1; Essential for the control of the cell cycle at the G2/M (mitosis) transition; Belongs to the cyclin family. Cyclin AB subfamily.	0.72
78	ERCC6L	CDC20	ENSP00000334675	ENSP00000361540	DNA excision repair protein ERCC-6-like; DNA helicase that acts as an essential component of the spindle assembly checkpoint. Contributes to the mitotic checkpoint by recruiting MAD2 to kinetochores and monitoring tension on centromeric chromatin. Acts as a tension sensor that associates with catenated DNA which is stretched under tension until it is resolved during anaphase. Functions as ATP-dep…	Cell division cycle protein 20 homolog; Required for full ubiquitin ligase activity of the anaphase promoting complex/cyclosome (APC/C) and may confer substrate specificity upon the complex. Is regulated by MAD2L1: in metaphase the MAD2L1-CDC20-APC/C ternary complex is inactive and in anaphase the CDC20-APC/C binary complex is active in degrading substrates. The CDC20-APC/C complex positively reg…	0.9
79	ERCC6L	CDC25C	ENSP00000334675	ENSP00000321656	DNA excision repair protein ERCC-6-like; DNA helicase that acts as an essential component of the spindle assembly checkpoint. Contributes to the mitotic checkpoint by recruiting MAD2 to kinetochores and monitoring tension on centromeric chromatin. Acts as a tension sensor that associates with catenated DNA which is stretched under tension until it is resolved during anaphase. Functions as ATP-dep…	M-phase inducer phosphatase 3; Functions as a dosage-dependent inducer in mitotic control. Tyrosine protein phosphatase required for progression of the cell cycle. When phosphorylated, highly effective in activating G2 cells into prophase. Directly dephosphorylates CDK1 and activates its kinase activity.	0.543
80	ERCC6L	PLK1	ENSP00000334675	ENSP00000300093	DNA excision repair protein ERCC-6-like; DNA helicase that acts as an essential component of the spindle assembly checkpoint. Contributes to the mitotic checkpoint by recruiting MAD2 to kinetochores and monitoring tension on centromeric chromatin. Acts as a tension sensor that associates with catenated DNA which is stretched under tension until it is resolved during anaphase. Functions as ATP-dep…	Serine/threonine-protein kinase PLK1; Serine/threonine-protein kinase that performs several important functions throughout M phase of the cell cycle, including the regulation of centrosome maturation and spindle assembly, the removal of cohesins from chromosome arms, the inactivation of anaphase- promoting complex/cyclosome (APC/C) inhibitors, and the regulation of mitotic exit and cytokinesis. P…	0.998
81	FZR1	AURKA	ENSP00000378529	ENSP00000216911	Fizzy-related protein homolog; Substrate-specific adapter for the anaphase promoting complex/cyclosome (APC/C) E3 ubiquitin-protein ligase complex. Associates with the APC/C in late mitosis, in replacement of CDC20, and activates the APC/C during anaphase and telophase. The APC/C remains active in degrading substrates to ensure that positive regulators of the cell cycle do not accumulate prematur…	Aurora kinase A; Mitotic serine/threonine kinase that contributes to the regulation of cell cycle progression. Associates with the centrosome and the spindle microtubules during mitosis and plays a critical role in various mitotic events including the establishment of mitotic spindle, centrosome duplication, centrosome separation as well as maturation, chromosomal alignment, spindle assembly chec…	0.908
82	FZR1	BUB1	ENSP00000378529	ENSP00000302530	Fizzy-related protein homolog; Substrate-specific adapter for the anaphase promoting complex/cyclosome (APC/C) E3 ubiquitin-protein ligase complex. Associates with the APC/C in late mitosis, in replacement of CDC20, and activates the APC/C during anaphase and telophase. The APC/C remains active in degrading substrates to ensure that positive regulators of the cell cycle do not accumulate prematur…	Mitotic checkpoint serine/threonine-protein kinase BUB1; Serine/threonine-protein kinase that performs 2 crucial functions during mitosis: it is essential for spindle-assembly checkpoint signaling and for correct chromosome alignment. Has a key role in the assembly of checkpoint proteins at the kinetochore, being required for the subsequent localization of CENPF, BUB1B, CENPE and MAD2L1. Required…	0.766
83	FZR1	BUB1B	ENSP00000378529	ENSP00000287598	Fizzy-related protein homolog; Substrate-specific adapter for the anaphase promoting complex/cyclosome (APC/C) E3 ubiquitin-protein ligase complex. Associates with the APC/C in late mitosis, in replacement of CDC20, and activates the APC/C during anaphase and telophase. The APC/C remains active in degrading substrates to ensure that positive regulators of the cell cycle do not accumulate prematur…	Mitotic checkpoint serine/threonine-protein kinase BUB1 beta; Essential component of the mitotic checkpoint. Required for normal mitosis progression. The mitotic checkpoint delays anaphase until all chromosomes are properly attached to the mitotic spindle. One of its checkpoint functions is to inhibit the activity of the anaphase- promoting complex/cyclosome (APC/C) by blocking the binding of CDC…	0.981
84	FZR1	CCNB1	ENSP00000378529	ENSP00000256442	Fizzy-related protein homolog; Substrate-specific adapter for the anaphase promoting complex/cyclosome (APC/C) E3 ubiquitin-protein ligase complex. Associates with the APC/C in late mitosis, in replacement of CDC20, and activates the APC/C during anaphase and telophase. The APC/C remains active in degrading substrates to ensure that positive regulators of the cell cycle do not accumulate prematur…	G2/mitotic-specific cyclin-B1; Essential for the control of the cell cycle at the G2/M (mitosis) transition; Belongs to the cyclin family. Cyclin AB subfamily.	0.998
85	FZR1	CDC20	ENSP00000378529	ENSP00000361540	Fizzy-related protein homolog; Substrate-specific adapter for the anaphase promoting complex/cyclosome (APC/C) E3 ubiquitin-protein ligase complex. Associates with the APC/C in late mitosis, in replacement of CDC20, and activates the APC/C during anaphase and telophase. The APC/C remains active in degrading substrates to ensure that positive regulators of the cell cycle do not accumulate prematur…	Cell division cycle protein 20 homolog; Required for full ubiquitin ligase activity of the anaphase promoting complex/cyclosome (APC/C) and may confer substrate specificity upon the complex. Is regulated by MAD2L1: in metaphase the MAD2L1-CDC20-APC/C ternary complex is inactive and in anaphase the CDC20-APC/C binary complex is active in degrading substrates. The CDC20-APC/C complex positively reg…	0.937
86	FZR1	PLK1	ENSP00000378529	ENSP00000300093	Fizzy-related protein homolog; Substrate-specific adapter for the anaphase promoting complex/cyclosome (APC/C) E3 ubiquitin-protein ligase complex. Associates with the APC/C in late mitosis, in replacement of CDC20, and activates the APC/C during anaphase and telophase. The APC/C remains active in degrading substrates to ensure that positive regulators of the cell cycle do not accumulate prematur…	Serine/threonine-protein kinase PLK1; Serine/threonine-protein kinase that performs several important functions throughout M phase of the cell cycle, including the regulation of centrosome maturation and spindle assembly, the removal of cohesins from chromosome arms, the inactivation of anaphase- promoting complex/cyclosome (APC/C) inhibitors, and the regulation of mitotic exit and cytokinesis. P…	0.999
87	PLK1	AURKA	ENSP00000300093	ENSP00000216911	Serine/threonine-protein kinase PLK1; Serine/threonine-protein kinase that performs several important functions throughout M phase of the cell cycle, including the regulation of centrosome maturation and spindle assembly, the removal of cohesins from chromosome arms, the inactivation of anaphase- promoting complex/cyclosome (APC/C) inhibitors, and the regulation of mitotic exit and cytokinesis. P…	Aurora kinase A; Mitotic serine/threonine kinase that contributes to the regulation of cell cycle progression. Associates with the centrosome and the spindle microtubules during mitosis and plays a critical role in various mitotic events including the establishment of mitotic spindle, centrosome duplication, centrosome separation as well as maturation, chromosomal alignment, spindle assembly chec…	0.997
88	PLK1	BORA	ENSP00000300093	ENSP00000479266	Serine/threonine-protein kinase PLK1; Serine/threonine-protein kinase that performs several important functions throughout M phase of the cell cycle, including the regulation of centrosome maturation and spindle assembly, the removal of cohesins from chromosome arms, the inactivation of anaphase- promoting complex/cyclosome (APC/C) inhibitors, and the regulation of mitotic exit and cytokinesis. P…	Protein aurora borealis; Required for the activation of AURKA at the onset of mitosis.	0.997
89	PLK1	BUB1	ENSP00000300093	ENSP00000302530	Serine/threonine-protein kinase PLK1; Serine/threonine-protein kinase that performs several important functions throughout M phase of the cell cycle, including the regulation of centrosome maturation and spindle assembly, the removal of cohesins from chromosome arms, the inactivation of anaphase- promoting complex/cyclosome (APC/C) inhibitors, and the regulation of mitotic exit and cytokinesis. P…	Mitotic checkpoint serine/threonine-protein kinase BUB1; Serine/threonine-protein kinase that performs 2 crucial functions during mitosis: it is essential for spindle-assembly checkpoint signaling and for correct chromosome alignment. Has a key role in the assembly of checkpoint proteins at the kinetochore, being required for the subsequent localization of CENPF, BUB1B, CENPE and MAD2L1. Required…	0.996
90	PLK1	BUB1B	ENSP00000300093	ENSP00000287598	Serine/threonine-protein kinase PLK1; Serine/threonine-protein kinase that performs several important functions throughout M phase of the cell cycle, including the regulation of centrosome maturation and spindle assembly, the removal of cohesins from chromosome arms, the inactivation of anaphase- promoting complex/cyclosome (APC/C) inhibitors, and the regulation of mitotic exit and cytokinesis. P…	Mitotic checkpoint serine/threonine-protein kinase BUB1 beta; Essential component of the mitotic checkpoint. Required for normal mitosis progression. The mitotic checkpoint delays anaphase until all chromosomes are properly attached to the mitotic spindle. One of its checkpoint functions is to inhibit the activity of the anaphase- promoting complex/cyclosome (APC/C) by blocking the binding of CDC…	0.999
91	PLK1	CCNB1	ENSP00000300093	ENSP00000256442	Serine/threonine-protein kinase PLK1; Serine/threonine-protein kinase that performs several important functions throughout M phase of the cell cycle, including the regulation of centrosome maturation and spindle assembly, the removal of cohesins from chromosome arms, the inactivation of anaphase- promoting complex/cyclosome (APC/C) inhibitors, and the regulation of mitotic exit and cytokinesis. P…	G2/mitotic-specific cyclin-B1; Essential for the control of the cell cycle at the G2/M (mitosis) transition; Belongs to the cyclin family. Cyclin AB subfamily.	0.999
92	PLK1	CDC20	ENSP00000300093	ENSP00000361540	Serine/threonine-protein kinase PLK1; Serine/threonine-protein kinase that performs several important functions throughout M phase of the cell cycle, including the regulation of centrosome maturation and spindle assembly, the removal of cohesins from chromosome arms, the inactivation of anaphase- promoting complex/cyclosome (APC/C) inhibitors, and the regulation of mitotic exit and cytokinesis. P…	Cell division cycle protein 20 homolog; Required for full ubiquitin ligase activity of the anaphase promoting complex/cyclosome (APC/C) and may confer substrate specificity upon the complex. Is regulated by MAD2L1: in metaphase the MAD2L1-CDC20-APC/C ternary complex is inactive and in anaphase the CDC20-APC/C binary complex is active in degrading substrates. The CDC20-APC/C complex positively reg…	0.999
93	PLK1	CDC25C	ENSP00000300093	ENSP00000321656	Serine/threonine-protein kinase PLK1; Serine/threonine-protein kinase that performs several important functions throughout M phase of the cell cycle, including the regulation of centrosome maturation and spindle assembly, the removal of cohesins from chromosome arms, the inactivation of anaphase- promoting complex/cyclosome (APC/C) inhibitors, and the regulation of mitotic exit and cytokinesis. P…	M-phase inducer phosphatase 3; Functions as a dosage-dependent inducer in mitotic control. Tyrosine protein phosphatase required for progression of the cell cycle. When phosphorylated, highly effective in activating G2 cells into prophase. Directly dephosphorylates CDK1 and activates its kinase activity.	0.999
94	PLK1	CENPU	ENSP00000300093	ENSP00000281453	Serine/threonine-protein kinase PLK1; Serine/threonine-protein kinase that performs several important functions throughout M phase of the cell cycle, including the regulation of centrosome maturation and spindle assembly, the removal of cohesins from chromosome arms, the inactivation of anaphase- promoting complex/cyclosome (APC/C) inhibitors, and the regulation of mitotic exit and cytokinesis. P…	Centromere protein U; Component of the CENPA-NAC (nucleosome-associated) complex, a complex that plays a central role in assembly of kinetochore proteins, mitotic progression and chromosome segregation. The CENPA-NAC complex recruits the CENPA-CAD (nucleosome distal) complex and may be involved in incorporation of newly synthesized CENPA into centromeres. Plays an important role in the correct PL…	0.996
95	PLK1	ERCC6L	ENSP00000300093	ENSP00000334675	Serine/threonine-protein kinase PLK1; Serine/threonine-protein kinase that performs several important functions throughout M phase of the cell cycle, including the regulation of centrosome maturation and spindle assembly, the removal of cohesins from chromosome arms, the inactivation of anaphase- promoting complex/cyclosome (APC/C) inhibitors, and the regulation of mitotic exit and cytokinesis. P…	DNA excision repair protein ERCC-6-like; DNA helicase that acts as an essential component of the spindle assembly checkpoint. Contributes to the mitotic checkpoint by recruiting MAD2 to kinetochores and monitoring tension on centromeric chromatin. Acts as a tension sensor that associates with catenated DNA which is stretched under tension until it is resolved during anaphase. Functions as ATP-dep…	0.998
96	PLK1	FZR1	ENSP00000300093	ENSP00000378529	Serine/threonine-protein kinase PLK1; Serine/threonine-protein kinase that performs several important functions throughout M phase of the cell cycle, including the regulation of centrosome maturation and spindle assembly, the removal of cohesins from chromosome arms, the inactivation of anaphase- promoting complex/cyclosome (APC/C) inhibitors, and the regulation of mitotic exit and cytokinesis. P…	Fizzy-related protein homolog; Substrate-specific adapter for the anaphase promoting complex/cyclosome (APC/C) E3 ubiquitin-protein ligase complex. Associates with the APC/C in late mitosis, in replacement of CDC20, and activates the APC/C during anaphase and telophase. The APC/C remains active in degrading substrates to ensure that positive regulators of the cell cycle do not accumulate prematur…	0.999

## Sheet: Table_6
Interacting proteins of PLK1 (STRING database)	UniProt ID & amino acid sequences	ClusPro 2.0	PDBsum
		Binding affinity (Kcal/mol)	Number of residues presents in interface with PLK1
Cyclin B1 (CCNB1)	P14635 & 433	-1197.7	33_37
Mitotic Checkpoint Serine/Threonine Kinase B (BUB1B)	O60566 &1050	-1785.5	39_73
Cell Division Cycle 25C (CDC25C)	P30307 & 473	-1823.4	39_67
Cell Division Cycle 20 (CDC20)	Q12834 & 499	-1275.3	26_34
Fizzy and Cell Division Cycle 20 Related 1 (FZR1)	Q9UM11 & 496	-1314.8	38_55
Excision Repair Cross-Complementation Group 6 Like (ERCC6L)	Q2NKX8 & 1250	-1551.8	65_70
Aurora Kinase A (AURKA)	O14965 & 403
BORA Aurora Kinase A Activator (BORA)	Q6PGQ7 & 559	-1545.7	35_51
Centromere Protein U (CENPU)	Q71F23 & 418	-1607.2	33_48
Mitotic Checkpoint Serine/Threonine Kinase (BUB1)	O43683 & 1085
